# Supplementary material for: Machine Learning Analysis of Cytotoxicity Determinants in Nanoparticle-Based Rheumatoid Arthritis Therapies
Source: Mol Pharm. 2025 Oct 23;22(11):6703–13. doi: 10.1021/acs.molpharmaceut.5c00661 (PMC12587385; doi:10.1021/acs.molpharmaceut.5c00661)
Supplement: Supplementary file 2 [file mp5c00661_si_002.xlsx]

## Sheet: 1
No	Year	Core_Shell_Material	Type	Shape	Coat_FunctionalGroup	Drug	Drug_Concentration	Synthesis_Method	Surface_Charge	TEM_Diameter	Hydrodynamic_Diameter	DLS_Medium	Zeta_Potential	Cell_Type	Cell_Source	Cell_Tissue	Cell_Morphology	CellSource_Age	Exposure_Time	NP_Concentration	Viability_Assay	Assay_Indicator	Cell_Viability	PDI	Article_ID	DOI
1	2020	Ag	I	Spherical	FA	None	0	reduction method	Negative	32.4	32.33	Water	-4.2	LPS activated RAW 264.7	Animal	blood	Macrophage	Adult	48	2.3e-05	MTT	Tetrazolium Salt	69		1	10.1016/j.biomaterials.2020.120390
2	2020	Ag	I	Spherical	None	None	0	reduction method	Negative	23.6	24	Water	-16.6	LPS activated RAW 264.7	Animal	blood	Macrophage	Adult	48	2.3e-05	MTT	Tetrazolium Salt	97		1	10.1016/j.biomaterials.2020.120390
3	2020	Ag	I	Spherical	FA	None	0	reduction method	Negative	32.4	32.33	Water	-4.2	RAW 264.7	Animal	blood	Macrophage	Adult	48	2.3e-05	MTT	Tetrazolium Salt	88		1	10.1016/j.biomaterials.2020.120390
4	2020	Ag	I	Spherical	None	None	0	reduction method	Negative	23.6	24	Water	-16.6	RAW 264.7	Animal	blood	Macrophage	Adult	48	2.3e-05	MTT	Tetrazolium Salt	89		1	10.1016/j.biomaterials.2020.120390
5	2020	Ag	I	Spherical	FA	None	0	reduction method	Negative	32.4	32.33	Water	-4.2	LPS activated RAW 264.7	Animal	blood	Macrophage	Adult	48	4.6e-06	MTT	Tetrazolium Salt	89		1	10.1016/j.biomaterials.2020.120390
6	2020	Ag	I	Spherical	None	None	0	reduction method	Negative	23.6	24	Water	-16.6	LPS activated RAW 264.7	Animal	blood	Macrophage	Adult	48	4.6e-06	MTT	Tetrazolium Salt	103		1	10.1016/j.biomaterials.2020.120390
7	2020	Ag	I	Spherical	FA	None	0	reduction method	Negative	32.4	32.33	Water	-4.2	RAW 264.7	Animal	blood	Macrophage	Adult	48	4.6e-06	MTT	Tetrazolium Salt	98		1	10.1016/j.biomaterials.2020.120390
8	2020	Ag	I	Spherical	None	None	0	reduction method	Negative	23.6	24	Water	-16.6	RAW 264.7	Animal	blood	Macrophage	Adult	48	4.6e-06	MTT	Tetrazolium Salt	102		1	10.1016/j.biomaterials.2020.120390
9	2020	Ag	I	Spherical	FA	None	0	reduction method	Negative	32.4	32.33	Water	-4.2	LPS activated RAW 264.7	Animal	blood	Macrophage	Adult	48	4.6e-05	MTT	Tetrazolium Salt	65		1	10.1016/j.biomaterials.2020.120390
10	2020	Ag	I	Spherical	None	None	0	reduction method	Negative	23.6	24	Water	-16.6	LPS activated RAW 264.7	Animal	blood	Macrophage	Adult	48	4.6e-05	MTT	Tetrazolium Salt	87		1	10.1016/j.biomaterials.2020.120390
11	2020	Ag	I	Spherical	FA	None	0	reduction method	Negative	32.4	32.33	Water	-4.2	RAW 264.7	Animal	blood	Macrophage	Adult	48	4.6e-05	MTT	Tetrazolium Salt	83		1	10.1016/j.biomaterials.2020.120390
12	2020	Ag	I	Spherical	None	None	0	reduction method	Negative	23.6	24	Water	-16.6	RAW 264.7	Animal	blood	Macrophage	Adult	48	4.6e-05	MTT	Tetrazolium Salt	52		1	10.1016/j.biomaterials.2020.120390
13	2020	Ag	I	Spherical	FA	None	0	reduction method	Negative	32.4	32.33	Water	-4.2	LPS activated RAW 264.7	Animal	blood	Macrophage	Adult	48	9.1e-05	MTT	Tetrazolium Salt	61		1	10.1016/j.biomaterials.2020.120390
14	2020	Ag	I	Spherical	None	None	0	reduction method	Negative	23.6	24	Water	-16.6	LPS activated RAW 264.7	Animal	blood	Macrophage	Adult	48	9.1e-05	MTT	Tetrazolium Salt	82		1	10.1016/j.biomaterials.2020.120390
15	2020	Ag	I	Spherical	FA	None	0	reduction method	Negative	32.4	32.33	Water	-4.2	RAW 264.7	Animal	blood	Macrophage	Adult	48	9.1e-05	MTT	Tetrazolium Salt	72		1	10.1016/j.biomaterials.2020.120390
16	2020	Ag	I	Spherical	None	None	0	reduction method	Negative	23.6	24	Water	-16.6	RAW 264.7	Animal	blood	Macrophage	Adult	48	9.1e-05	MTT	Tetrazolium Salt	44		1	10.1016/j.biomaterials.2020.120390
17	2020	Ag	I	Spherical	FA	None	0	reduction method	Negative	32.4	32.33	Water	-4.2	LPS activated RAW 264.7	Animal	blood	Macrophage	Adult	48	0.00018	MTT	Tetrazolium Salt	48		1	10.1016/j.biomaterials.2020.120390
18	2020	Ag	I	Spherical	None	None	0	reduction method	Negative	23.6	24	Water	-16.6	LPS activated RAW 264.7	Animal	blood	Macrophage	Adult	48	0.00018	MTT	Tetrazolium Salt	72		1	10.1016/j.biomaterials.2020.120390
19	2020	Ag	I	Spherical	FA	None	0	reduction method	Negative	32.4	32.33	Water	-4.2	RAW 264.7	Animal	blood	Macrophage	Adult	48	0.00018	MTT	Tetrazolium Salt	53		1	10.1016/j.biomaterials.2020.120390
20	2020	Ag	I	Spherical	None	None	0	reduction method	Negative	23.6	24	Water	-16.6	RAW 264.7	Animal	blood	Macrophage	Adult	48	0.00018	MTT	Tetrazolium Salt	39		1	10.1016/j.biomaterials.2020.120390
21	2020	Ag	I	Spherical	FA	None	0	reduction method	Negative	32.4	32.33	Water	-4.2	LPS activated RAW 264.7	Animal	blood	Macrophage	Adult	48	0.00027	MTT	Tetrazolium Salt	23		1	10.1016/j.biomaterials.2020.120390
22	2020	Ag	I	Spherical	None	None	0	reduction method	Negative	23.6	24	Water	-16.6	LPS activated RAW 264.7	Animal	blood	Macrophage	Adult	48	0.00027	MTT	Tetrazolium Salt	53		1	10.1016/j.biomaterials.2020.120390
23	2020	Ag	I	Spherical	FA	None	0	reduction method	Negative	32.4	32.33	Water	-4.2	RAW 264.7	Animal	blood	Macrophage	Adult	48	0.00027	MTT	Tetrazolium Salt	42		1	10.1016/j.biomaterials.2020.120390
24	2020	Ag	I	Spherical	None	None	0	reduction method	Negative	23.6	24	Water	-16.6	RAW 264.7	Animal	blood	Macrophage	Adult	48	0.00027	MTT	Tetrazolium Salt	16		1	10.1016/j.biomaterials.2020.120390
25	2020	Ag	I	Spherical	None	None	0	reduction method	Negative	23.6	24	Water	-16.6	LPS activated RAW 264.7	Animal	blood	Macrophage	Adult	48	0.11	MTT	Tetrazolium Salt	95.44		1	10.1016/j.biomaterials.2020.120390
26	2020	Ag	I	Spherical	None	None	0	reduction method	Negative	23.6	24	Water	-16.6	LPS activated RAW 264.7	Animal	blood	Macrophage	Adult	48	0.54	MTT	Tetrazolium Salt	80.85		1	10.1016/j.biomaterials.2020.120390
27	2020	Ag	I	Spherical	None	None	0	reduction method	Negative	23.6	24	Water	-16.6	LPS activated RAW 264.7	Animal	blood	Macrophage	Adult	48	1.09	MTT	Tetrazolium Salt	49.24		1	10.1016/j.biomaterials.2020.120390
28	2020	Ag	I	Spherical	None	None	0	reduction method	Negative	23.6	24	Water	-16.6	LPS activated RAW 264.7	Animal	blood	Macrophage	Adult	48	1.65	MTT	Tetrazolium Salt	43.77		1	10.1016/j.biomaterials.2020.120390
29	2020	Ag	I	Spherical	None	None	0	reduction method	Negative	23.6	24	Water	-16.6	LPS activated RAW 264.7	Animal	blood	Macrophage	Adult	48	2.19	MTT	Tetrazolium Salt	34.7		1	10.1016/j.biomaterials.2020.120390
30	2020	Ag	I	Spherical	None	None	0	reduction method	Negative	23.6	24	Water	-16.6	LPS activated RAW 264.7	Animal	blood	Macrophage	Adult	48	2.72	MTT	Tetrazolium Salt	32.88		1	10.1016/j.biomaterials.2020.120390
31	2020	Ag	I	Spherical	None	None	0	reduction method	Negative	23.6	24	Water	-16.6	LPS activated RAW 264.7	Animal	blood	Macrophage	Adult	48	3.27	MTT	Tetrazolium Salt	23.56		1	10.1016/j.biomaterials.2020.120390
32	2020	Ag	I	Spherical	None	None	0	reduction method	Negative	23.6	24	Water	-16.6	LPS activated RAW 264.7	Animal	blood	Macrophage	Adult	48	3.81	MTT	Tetrazolium Salt	14.64		1	10.1016/j.biomaterials.2020.120390
33	2020	Ag	I	Spherical	None	None	0	reduction method	Negative	23.6	24	Water	-16.6	LPS activated RAW 264.7	Animal	blood	Macrophage	Adult	48	4.36	MTT	Tetrazolium Salt	1.87		1	10.1016/j.biomaterials.2020.120390
34	2020	Ag	I	Spherical	None	None	0	reduction method	Negative	23.6	24	Water	-16.6	LPS activated RAW 264.7	Animal	blood	Macrophage	Adult	48	4.9	MTT	Tetrazolium Salt	1.06		1	10.1016/j.biomaterials.2020.120390
35	2020	Ag	I	Spherical	None	None	0	reduction method	Negative	23.6	24	Water	-16.6	LPS activated RAW 264.7	Animal	blood	Macrophage	Adult	48	5.44	MTT	Tetrazolium Salt	0.05		1	10.1016/j.biomaterials.2020.120390
36	2019	PLGA	O	Spherical	None	MTX		emulsion and solvent evaporation	Negative		166.1	Water	-21.9	RAW 264.7	Animal	blood	Macrophage	Adult	24		XTT	Tetrazolium Salt	58	0.15	2	10.1016/j.msec.2019.109766
37	2019	PLGA	O	Spherical	HA	None	0	emulsion and solvent evaporation	Negative		161.4	Water	-22.2	RAW 264.7	Animal	blood	Macrophage	Adult	24		XTT	Tetrazolium Salt	82	0.19	2	10.1016/j.msec.2019.109766
38	2019	PLGA	O	Spherical	HA	MTX		emulsion and solvent evaporation	Negative		167.6	Water	-18.6	RAW 264.7	Animal	blood	Macrophage	Adult	24		XTT	Tetrazolium Salt	70	0.32	2	10.1016/j.msec.2019.109766
39	2019	PLGA	O	Spherical	DOTA	MTX		emulsion and solvent evaporation	Negative		166.1	Water	-21.9	RAW 264.7	Animal	blood	Macrophage	Adult	24		XTT	Tetrazolium Salt	46	0.15	2	10.1016/j.msec.2019.109766
40	2019	PLGA	O	Spherical	HA+DOTA	None	0	emulsion and solvent evaporation	Negative		161.4	Water	-22.2	RAW 264.7	Animal	blood	Macrophage	Adult	24		XTT	Tetrazolium Salt	45	0.19	2	10.1016/j.msec.2019.109766
41	2019	PLGA	O	Spherical	HA+DOTA	MTX		emulsion and solvent evaporation	Negative		167.6	Water	-18.6	RAW 264.7	Animal	blood	Macrophage	Adult	24		XTT	Tetrazolium Salt	41	0.32	2	10.1016/j.msec.2019.109766
42	2019	PLGA	O	Spherical	None	MTX		emulsion and solvent evaporation	Negative		166.1	Water	-21.9	RAW 264.7	Animal	blood	Macrophage	Adult	48		XTT	Tetrazolium Salt	70	0.15	2	10.1016/j.msec.2019.109766
43	2019	PLGA	O	Spherical	HA	None	0	emulsion and solvent evaporation	Negative		161.4	Water	-22.2	RAW 264.7	Animal	blood	Macrophage	Adult	48		XTT	Tetrazolium Salt	90	0.19	2	10.1016/j.msec.2019.109766
44	2019	PLGA	O	Spherical	HA	MTX		emulsion and solvent evaporation	Negative		167.6	Water	-18.6	RAW 264.7	Animal	blood	Macrophage	Adult	48		XTT	Tetrazolium Salt	80	0.32	2	10.1016/j.msec.2019.109766
45	2019	PLGA	O	Spherical	DOTA	MTX		emulsion and solvent evaporation	Negative		166.1	Water	-21.9	RAW 264.7	Animal	blood	Macrophage	Adult	48		XTT	Tetrazolium Salt	72	0.15	2	10.1016/j.msec.2019.109766
46	2019	PLGA	O	Spherical	HA+DOTA	None	0	emulsion and solvent evaporation	Negative		161.4	Water	-22.2	RAW 264.7	Animal	blood	Macrophage	Adult	48		XTT	Tetrazolium Salt	79	0.19	2	10.1016/j.msec.2019.109766
47	2019	PLGA	O	Spherical	HA+DOTA	MTX		emulsion and solvent evaporation	Negative		167.6	Water	-18.6	RAW 264.7	Animal	blood	Macrophage	Adult	48		XTT	Tetrazolium Salt	61	0.32	2	10.1016/j.msec.2019.109766
48	2019	PLGA	O	Spherical	None	MTX		emulsion and solvent evaporation	Negative		166.1	Water	-21.9	RAW 264.7	Animal	blood	Macrophage	Adult	120		XTT	Tetrazolium Salt	76	0.15	2	10.1016/j.msec.2019.109766
49	2019	PLGA	O	Spherical	HA	None	0	emulsion and solvent evaporation	Negative		161.4	Water	-22.2	RAW 264.7	Animal	blood	Macrophage	Adult	120		XTT	Tetrazolium Salt	108	0.19	2	10.1016/j.msec.2019.109766
50	2019	PLGA	O	Spherical	HA	MTX		emulsion and solvent evaporation	Negative		167.6	Water	-18.6	RAW 264.7	Animal	blood	Macrophage	Adult	120		XTT	Tetrazolium Salt	90	0.32	2	10.1016/j.msec.2019.109766
51	2019	PLGA	O	Spherical	DOTA	MTX		emulsion and solvent evaporation	Negative		166.1	Water	-21.9	RAW 264.7	Animal	blood	Macrophage	Adult	120		XTT	Tetrazolium Salt	74	0.15	2	10.1016/j.msec.2019.109766
52	2019	PLGA	O	Spherical	HA+DOTA	None	0	emulsion and solvent evaporation	Negative		161.4	Water	-22.2	RAW 264.7	Animal	blood	Macrophage	Adult	120		XTT	Tetrazolium Salt	120	0.19	2	10.1016/j.msec.2019.109766
53	2019	PLGA	O	Spherical	HA+DOTA	MTX		emulsion and solvent evaporation	Negative		167.6	Water	-18.6	RAW 264.7	Animal	blood	Macrophage	Adult	120		XTT	Tetrazolium Salt	16	0.32	2	10.1016/j.msec.2019.109766
54	2019	None	None	None	None	MTX		None	None	None	None	None	None	RAW 264.7	Animal	blood	Macrophage	Adult	24	None	XTT	Tetrazolium Salt	46.74	None	2	10.1016/j.msec.2019.109766
55	2019	None	None	None	None	MTX		None	None	None	None	None	None	RAW 264.7	Animal	blood	Macrophage	Adult	48	None	XTT	Tetrazolium Salt	52.07	None	2	10.1016/j.msec.2019.109766
56	2019	None	None	None	None	MTX		None	None	None	None	None	None	RAW 264.7	Animal	blood	Macrophage	Adult	120	None	XTT	Tetrazolium Salt	110.06	None	2	10.1016/j.msec.2019.109766
57	2020	RAW264.7 Derived Exosome	O	Spherical	None	DEX	20	ultracentrifugation	Negative	102.5	106.27	PBS	-34.8	LPS activated RAW 264.7	Animal	blood	Macrophage	Adult	24	5	MTT	Tetrazolium Salt	95	0.27	3	10.1186/s12951-020-00675-6
58	2020	RAW264.7 Derived Exosome	O	Spherical	FA + PEG-CHOL	DEX	20	ultracentrifugation	Negative	114.33	128.43	PBS	-22.73	LPS activated RAW 264.7	Animal	blood	Macrophage	Adult	24	5	MTT	Tetrazolium Salt	96	0.36	3	10.1186/s12951-020-00675-6
59	2020	RAW264.7 Derived Exosome	O	Spherical	None	DEX	20	ultracentrifugation	Negative	102.5	106.27	PBS	-34.8	HUVEC	Human	umbilical vein	Endothelial	Adult	24	5	MTT	Tetrazolium Salt	98	0.27	3	10.1186/s12951-020-00675-6
60	2020	RAW264.7 Derived Exosome	O	Spherical	FA + PEG-CHOL	DEX	20	ultracentrifugation	Negative	114.33	128.43	PBS	-22.73	HUVEC	Human	umbilical vein	Endothelial	Adult	24	5	MTT	Tetrazolium Salt	93	0.36	3	10.1186/s12951-020-00675-6
61	2020	RAW264.7 Derived Exosome	O	Spherical	None	DEX	20	ultracentrifugation	Negative	102.5	106.27	PBS	-34.8	RAW 264.7	Animal	blood	Macrophage	Adult	24	10	MTT	Tetrazolium Salt	95	0.27	3	10.1186/s12951-020-00675-6
62	2020	RAW264.7 Derived Exosome	O	Spherical	FA + PEG-CHOL	DEX	20	ultracentrifugation	Negative	114.33	128.43	PBS	-22.73	RAW 264.7	Animal	blood	Macrophage	Adult	24	10	MTT	Tetrazolium Salt	95	0.36	3	10.1186/s12951-020-00675-6
63	2020	RAW264.7 Derived Exosome	O	Spherical	None	DEX	20	ultracentrifugation	Negative	102.5	106.27	PBS	-34.8	HUVEC	Human	umbilical vein	Endothelial	Adult	24	10	MTT	Tetrazolium Salt	95	0.27	3	10.1186/s12951-020-00675-6
64	2020	RAW264.7 Derived Exosome	O	Spherical	FA + PEG-CHOL	DEX	20	ultracentrifugation	Negative	114.33	128.43	PBS	-22.73	HUVEC	Human	umbilical vein	Endothelial	Adult	24	10	MTT	Tetrazolium Salt	89	0.36	3	10.1186/s12951-020-00675-6
65	2020	RAW264.7 Derived Exosome	O	Spherical	None	DEX	20	ultracentrifugation	Negative	102.5	106.27	PBS	-34.8	RAW 264.7	Animal	blood	Macrophage	Adult	24	15	MTT	Tetrazolium Salt	95	0.27	3	10.1186/s12951-020-00675-6
66	2020	RAW264.7 Derived Exosome	O	Spherical	FA + PEG-CHOL	DEX	20	ultracentrifugation	Negative	114.33	128.43	PBS	-22.73	RAW 264.7	Animal	blood	Macrophage	Adult	24	15	MTT	Tetrazolium Salt	96	0.36	3	10.1186/s12951-020-00675-6
67	2020	RAW264.7 Derived Exosome	O	Spherical	None	DEX	20	ultracentrifugation	Negative	102.5	106.27	PBS	-34.8	HUVEC	Human	umbilical vein	Endothelial	Adult	24	15	MTT	Tetrazolium Salt	95	0.27	3	10.1186/s12951-020-00675-6
68	2020	RAW264.7 Derived Exosome	O	Spherical	FA + PEG-CHOL	DEX	20	ultracentrifugation	Negative	114.33	128.43	PBS	-22.73	HUVEC	Human	umbilical vein	Endothelial	Adult	24	15	MTT	Tetrazolium Salt	88	0.36	3	10.1186/s12951-020-00675-6
69	2020	RAW264.7 Derived Exosome	O	Spherical	None	DEX	20	ultracentrifugation	Negative	102.5	106.27	PBS	-34.8	RAW 264.7	Animal	blood	Macrophage	Adult	24	20	MTT	Tetrazolium Salt	95	0.27	3	10.1186/s12951-020-00675-6
70	2020	RAW264.7 Derived Exosome	O	Spherical	FA + PEG-CHOL	DEX	20	ultracentrifugation	Negative	114.33	128.43	PBS	-22.73	RAW 264.7	Animal	blood	Macrophage	Adult	24	20	MTT	Tetrazolium Salt	90	0.36	3	10.1186/s12951-020-00675-6
71	2020	RAW264.7 Derived Exosome	O	Spherical	None	DEX	20	ultracentrifugation	Negative	102.5	106.27	PBS	-34.8	HUVEC	Human	umbilical vein	Endothelial	Adult	24	20	MTT	Tetrazolium Salt	91	0.27	3	10.1186/s12951-020-00675-6
72	2020	RAW264.7 Derived Exosome	O	Spherical	FA + PEG-CHOL	DEX	20	ultracentrifugation	Negative	114.33	128.43	PBS	-22.73	HUVEC	Human	umbilical vein	Endothelial	Adult	24	20	MTT	Tetrazolium Salt	86	0.36	3	10.1186/s12951-020-00675-6
73	2020	RAW264.7 Derived Exosome	O	Spherical	None	DEX	20	ultracentrifugation	Negative	102.5	106.27	PBS	-34.8	RAW 264.7	Animal	blood	Macrophage	Adult	24	25	MTT	Tetrazolium Salt	94	0.27	3	10.1186/s12951-020-00675-6
74	2020	RAW264.7 Derived Exosome	O	Spherical	FA + PEG-CHOL	DEX	20	ultracentrifugation	Negative	114.33	128.43	PBS	-22.73	RAW 264.7	Animal	blood	Macrophage	Adult	24	25	MTT	Tetrazolium Salt	86	0.36	3	10.1186/s12951-020-00675-6
75	2020	RAW264.7 Derived Exosome	O	Spherical	None	DEX	20	ultracentrifugation	Negative	102.5	106.27	PBS	-34.8	HUVEC	Human	umbilical vein	Endothelial	Adult	24	25	MTT	Tetrazolium Salt	92	0.27	3	10.1186/s12951-020-00675-6
76	2020	RAW264.7 Derived Exosome	O	Spherical	FA + PEG-CHOL	DEX	20	ultracentrifugation	Negative	114.33	128.43	PBS	-22.73	HUVEC	Human	umbilical vein	Endothelial	Adult	24	25	MTT	Tetrazolium Salt	85	0.36	3	10.1186/s12951-020-00675-6
77	2020	None	None	None	None	DEX	5	None	None	None	None	None	None	HUVEC	Human	umbilical vein	Endothelial	Adult	24	None	MTT	Tetrazolium Salt	96.32	None	3	10.1186/s12951-020-00675-6
78	2020	None	None	None	None	DEX	10	None	None	None	None	None	None	HUVEC	Human	umbilical vein	Endothelial	Adult	24	None	MTT	Tetrazolium Salt	95.53	None	3	10.1186/s12951-020-00675-6
79	2020	None	None	None	None	DEX	15	None	None	None	None	None	None	HUVEC	Human	umbilical vein	Endothelial	Adult	24	None	MTT	Tetrazolium Salt	95.53	None	3	10.1186/s12951-020-00675-6
80	2020	None	None	None	None	DEX	20	None	None	None	None	None	None	HUVEC	Human	umbilical vein	Endothelial	Adult	24	None	MTT	Tetrazolium Salt	90	None	3	10.1186/s12951-020-00675-6
81	2020	None	None	None	None	DEX	25	None	None	None	None	None	None	HUVEC	Human	umbilical vein	Endothelial	Adult	24	None	MTT	Tetrazolium Salt	84.47	None	3	10.1186/s12951-020-00675-6
82	2020	None	None	None	None	DEX	5	None	None	None	None	None	None	RAW 264.7	Animal	blood	Macrophage	Adult	24	None	MTT	Tetrazolium Salt	96.16	None	3	10.1186/s12951-020-00675-6
83	2020	None	None	None	None	DEX	10	None	None	None	None	None	None	RAW 264.7	Animal	blood	Macrophage	Adult	24	None	MTT	Tetrazolium Salt	97.75	None	3	10.1186/s12951-020-00675-6
84	2020	None	None	None	None	DEX	15	None	None	None	None	None	None	RAW 264.7	Animal	blood	Macrophage	Adult	24	None	MTT	Tetrazolium Salt	96.95	None	3	10.1186/s12951-020-00675-6
85	2020	None	None	None	None	DEX	20	None	None	None	None	None	None	RAW 264.7	Animal	blood	Macrophage	Adult	24	None	MTT	Tetrazolium Salt	90.6	None	3	10.1186/s12951-020-00675-6
86	2020	None	None	None	None	DEX	25	None	None	None	None	None	None	RAW 264.7	Animal	blood	Macrophage	Adult	24	None	MTT	Tetrazolium Salt	79.47	None	3	10.1186/s12951-020-00675-6
87	2020	liposome (lecithin:chol)	O	Spherical	None	DEX	5	wet chemical synthesis	Negative	120.6	112.6	PBS	-11	HUVEC	Human	umbilical vein	Endothelial	Adult	24	30.7829	MTT	Tetrazolium Salt	97.0883	0.14	3	10.1186/s12951-020-00675-6
88	2020	liposome (lecithin:chol)	O	Spherical	None	DEX	10	wet chemical synthesis	Negative	120.6	112.6	PBS	-11	HUVEC	Human	umbilical vein	Endothelial	Adult	24	61.5657	MTT	Tetrazolium Salt	96.5155	0.14	3	10.1186/s12951-020-00675-6
89	2020	liposome (lecithin:chol)	O	Spherical	None	DEX	15	wet chemical synthesis	Negative	120.6	112.6	PBS	-11	HUVEC	Human	umbilical vein	Endothelial	Adult	24	92.3486	MTT	Tetrazolium Salt	93.0788	0.14	3	10.1186/s12951-020-00675-6
90	2020	liposome (lecithin:chol)	O	Spherical	None	DEX	20	wet chemical synthesis	Negative	120.6	112.6	PBS	-11	HUVEC	Human	umbilical vein	Endothelial	Adult	24	123.131	MTT	Tetrazolium Salt	87.9236	0.14	3	10.1186/s12951-020-00675-6
91	2020	liposome (lecithin:chol)	O	Spherical	None	DEX	25	wet chemical synthesis	Negative	120.6	112.6	PBS	-11	HUVEC	Human	umbilical vein	Endothelial	Adult	24	153.914	MTT	Tetrazolium Salt	85.6325	0.14	3	10.1186/s12951-020-00675-6
92	2020	liposome (lecithin:chol)	O	Spherical	None	DEX	5	wet chemical synthesis	Negative	120.6	112.6	PBS	-11	RAW 264.7	Animal	blood	Macrophage	Adult	24	30.7829	MTT	Tetrazolium Salt	97.9899	0.14	3	10.1186/s12951-020-00675-6
93	2020	liposome (lecithin:chol)	O	Spherical	None	DEX	10	wet chemical synthesis	Negative	120.6	112.6	PBS	-11	RAW 264.7	Animal	blood	Macrophage	Adult	24	61.5657	MTT	Tetrazolium Salt	97.9899	0.14	3	10.1186/s12951-020-00675-6
94	2020	liposome (lecithin:chol)	O	Spherical	None	DEX	15	wet chemical synthesis	Negative	120.6	112.6	PBS	-11	RAW 264.7	Animal	blood	Macrophage	Adult	24	92.3486	MTT	Tetrazolium Salt	97.0854	0.14	3	10.1186/s12951-020-00675-6
95	2020	liposome (lecithin:chol)	O	Spherical	None	DEX	20	wet chemical synthesis	Negative	120.6	112.6	PBS	-11	RAW 264.7	Animal	blood	Macrophage	Adult	24	123.131	MTT	Tetrazolium Salt	99.799	0.14	3	10.1186/s12951-020-00675-6
96	2020	liposome (lecithin:chol)	O	Spherical	None	DEX	25	wet chemical synthesis	Negative	120.6	112.6	PBS	-11	RAW 264.7	Animal	blood	Macrophage	Adult	24	153.914	MTT	Tetrazolium Salt	94.0704	0.14	3	10.1186/s12951-020-00675-6
97	2018	Fe3O4	I	Spherical	Citrate	None	0	solvothermal method	Negative	70		PBS	-18.6	RAW 264.7	Animal	blood	Macrophage	Adult	24	0	MTT	Tetrazolium Salt	100		4	10.1016/j.colsurfb.2018.06.016
98	2018	Fe3O4	I	Spherical	Citrate	None	0	solvothermal method	Negative	70		PBS	-18.6	RAW 264.7	Animal	blood	Macrophage	Adult	24	20	MTT	Tetrazolium Salt	96		4	10.1016/j.colsurfb.2018.06.016
99	2018	Fe3O4	I	Spherical	Citrate	None	0	solvothermal method	Negative	70		PBS	-18.6	RAW 264.7	Animal	blood	Macrophage	Adult	24	50	MTT	Tetrazolium Salt	96.9		4	10.1016/j.colsurfb.2018.06.016
100	2018	Fe3O4	I	Spherical	Citrate	None	0	solvothermal method	Negative	70		PBS	-18.6	RAW 264.7	Animal	blood	Macrophage	Adult	24	100	MTT	Tetrazolium Salt	90		4	10.1016/j.colsurfb.2018.06.016
101	2018	Fe3O4	I	Spherical	Citrate	None	0	solvothermal method	Negative	70		PBS	-18.6	RAW 264.7	Animal	blood	Macrophage	Adult	24	200	MTT	Tetrazolium Salt	82.3		4	10.1016/j.colsurfb.2018.06.016
102	2018	Fe3O4	I	Spherical	Citrate	None	0	solvothermal method	Negative	70		PBS	-18.6	RAW 264.7	Animal	blood	Macrophage	Adult	24	500	MTT	Tetrazolium Salt	79.3		4	10.1016/j.colsurfb.2018.06.016
103	2018	Fe3O4	I	Spherical	Citrate	None	0	solvothermal method	Negative	70		PBS	-18.6	RAW 264.7	Animal	blood	Macrophage	Adult	24	1000	MTT	Tetrazolium Salt	77.3		4	10.1016/j.colsurfb.2018.06.016
104	2018	Fe3O4	I	Spherical	Citrate	None	0	solvothermal method	Negative	110		PBS	-18.6	RAW 264.7	Animal	blood	Macrophage	Adult	24	0	MTT	Tetrazolium Salt	100		4	10.1016/j.colsurfb.2018.06.016
105	2018	Fe3O4	I	Spherical	Citrate	None	0	solvothermal method	Negative	110		PBS	-18.6	RAW 264.7	Animal	blood	Macrophage	Adult	24	20	MTT	Tetrazolium Salt	97.9		4	10.1016/j.colsurfb.2018.06.016
106	2018	Fe3O4	I	Spherical	Citrate	None	0	solvothermal method	Negative	110		PBS	-18.6	RAW 264.7	Animal	blood	Macrophage	Adult	24	50	MTT	Tetrazolium Salt	97.5		4	10.1016/j.colsurfb.2018.06.016
107	2018	Fe3O4	I	Spherical	Citrate	None	0	solvothermal method	Negative	110		PBS	-18.6	RAW 264.7	Animal	blood	Macrophage	Adult	24	100	MTT	Tetrazolium Salt	95.45		4	10.1016/j.colsurfb.2018.06.016
108	2018	Fe3O4	I	Spherical	Citrate	None	0	solvothermal method	Negative	110		PBS	-18.6	RAW 264.7	Animal	blood	Macrophage	Adult	24	200	MTT	Tetrazolium Salt	94.4		4	10.1016/j.colsurfb.2018.06.016
109	2018	Fe3O4	I	Spherical	Citrate	None	0	solvothermal method	Negative	110		PBS	-18.6	RAW 264.7	Animal	blood	Macrophage	Adult	24	500	MTT	Tetrazolium Salt	90.9		4	10.1016/j.colsurfb.2018.06.016
110	2018	Fe3O4	I	Spherical	Citrate	None	0	solvothermal method	Negative	110		PBS	-18.6	RAW 264.7	Animal	blood	Macrophage	Adult	24	1000	MTT	Tetrazolium Salt	89.4		4	10.1016/j.colsurfb.2018.06.016
111	2018	Fe3O4	I	Spherical	Citrate	None	0	solvothermal method	Negative	220		PBS	-17.2	RAW 264.7	Animal	blood	Macrophage	Adult	24	0	MTT	Tetrazolium Salt	100		4	10.1016/j.colsurfb.2018.06.016
112	2018	Fe3O4	I	Spherical	Citrate	None	0	solvothermal method	Negative	220		PBS	-17.2	RAW 264.7	Animal	blood	Macrophage	Adult	24	20	MTT	Tetrazolium Salt	98.9		4	10.1016/j.colsurfb.2018.06.016
113	2018	Fe3O4	I	Spherical	Citrate	None	0	solvothermal method	Negative	220		PBS	-17.2	RAW 264.7	Animal	blood	Macrophage	Adult	24	50	MTT	Tetrazolium Salt	97.5		4	10.1016/j.colsurfb.2018.06.016
114	2018	Fe3O4	I	Spherical	Citrate	None	0	solvothermal method	Negative	220		PBS	-17.2	RAW 264.7	Animal	blood	Macrophage	Adult	24	100	MTT	Tetrazolium Salt	94.9		4	10.1016/j.colsurfb.2018.06.016
115	2018	Fe3O4	I	Spherical	Citrate	None	0	solvothermal method	Negative	220		PBS	-17.2	RAW 264.7	Animal	blood	Macrophage	Adult	24	200	MTT	Tetrazolium Salt	94.4		4	10.1016/j.colsurfb.2018.06.016
116	2018	Fe3O4	I	Spherical	Citrate	None	0	solvothermal method	Negative	220		PBS	-17.2	RAW 264.7	Animal	blood	Macrophage	Adult	24	500	MTT	Tetrazolium Salt	88.88		4	10.1016/j.colsurfb.2018.06.016
117	2018	Fe3O4	I	Spherical	Citrate	None	0	solvothermal method	Negative	220		PBS	-17.2	RAW 264.7	Animal	blood	Macrophage	Adult	24	1000	MTT	Tetrazolium Salt	87.8		4	10.1016/j.colsurfb.2018.06.016
118	2018	Fe3O4	I	Spherical	Citrate	None	0	solvothermal method	Negative	350		PBS	-15.4	RAW 264.7	Animal	blood	Macrophage	Adult	24	0	MTT	Tetrazolium Salt	100		4	10.1016/j.colsurfb.2018.06.016
119	2018	Fe3O4	I	Spherical	Citrate	None	0	solvothermal method	Negative	350		PBS	-15.4	RAW 264.7	Animal	blood	Macrophage	Adult	24	20	MTT	Tetrazolium Salt	98.99		4	10.1016/j.colsurfb.2018.06.016
120	2018	Fe3O4	I	Spherical	Citrate	None	0	solvothermal method	Negative	350		PBS	-15.4	RAW 264.7	Animal	blood	Macrophage	Adult	24	50	MTT	Tetrazolium Salt	96.96		4	10.1016/j.colsurfb.2018.06.016
121	2018	Fe3O4	I	Spherical	Citrate	None	0	solvothermal method	Negative	350		PBS	-15.4	RAW 264.7	Animal	blood	Macrophage	Adult	24	100	MTT	Tetrazolium Salt	96.46		4	10.1016/j.colsurfb.2018.06.016
122	2018	Fe3O4	I	Spherical	Citrate	None	0	solvothermal method	Negative	350		PBS	-15.4	RAW 264.7	Animal	blood	Macrophage	Adult	24	200	MTT	Tetrazolium Salt	93.43		4	10.1016/j.colsurfb.2018.06.016
123	2018	Fe3O4	I	Spherical	Citrate	None	0	solvothermal method	Negative	350		PBS	-15.4	RAW 264.7	Animal	blood	Macrophage	Adult	24	500	MTT	Tetrazolium Salt	91.92		4	10.1016/j.colsurfb.2018.06.016
124	2018	Fe3O4	I	Spherical	Citrate	None	0	solvothermal method	Negative	350		PBS	-15.4	RAW 264.7	Animal	blood	Macrophage	Adult	24	1000	MTT	Tetrazolium Salt	89.89		4	10.1016/j.colsurfb.2018.06.016
125	2018	Porous Silicon	I	Spherical	Undecylenic acid + Hydrocarbons	None	0	electrochemical etching method	Negative	140.5	450	Water	-23.7	KG-1	Human	Bone Marrow	Myeloblast	Adult	24	0.5	CellTiterGlo	Luciferase Enzyme	58.87	0.15	5	10.1002/adfm.201801355
126	2018	Porous Silicon	I	Spherical	Undecylenic acid + Hydrocarbons	None	0	electrochemical etching method	Negative	140.5	450	Water	-23.7	KG-1	Human	Bone Marrow	Myeloblast	Adult	24	5	CellTiterGlo	Luciferase Enzyme	93.5	0.15	5	10.1002/adfm.201801355
127	2018	Porous Silicon	I	Spherical	Undecylenic acid + Hydrocarbons	None	0	electrochemical etching method	Negative	140.5	450	Water	-23.7	KG-1	Human	Bone Marrow	Myeloblast	Adult	24	50	CellTiterGlo	Luciferase Enzyme	100	0.15	5	10.1002/adfm.201801355
128	2018	Porous Silicon	I	Spherical	Undecylenic acid + Hydrocarbons	None	0	electrochemical etching method	Negative	140.5	450	Water	-23.7	KG-1	Human	Bone Marrow	Myeloblast	Adult	24	500	CellTiterGlo	Luciferase Enzyme	71.2	0.15	5	10.1002/adfm.201801355
129	2018	Porous Silicon	I	Spherical	KG-1 Cell Membrane + Undecylenic acid + Hydrocarbons	None	0	electrochemical etching method	Negative	140.5	450	Water	-23.7	KG-1	Human	Bone Marrow	Myeloblast	Adult	24	0.5	CellTiterGlo	Luciferase Enzyme	100.9	0.15	5	10.1002/adfm.201801355
130	2018	Porous Silicon	I	Spherical	KG-1 Cell Membrane + Undecylenic acid + Hydrocarbons	None	0	electrochemical etching method	Negative	140.5	450	Water	-23.7	KG-1	Human	Bone Marrow	Myeloblast	Adult	24	5	CellTiterGlo	Luciferase Enzyme	108.4	0.15	5	10.1002/adfm.201801355
131	2018	Porous Silicon	I	Spherical	KG-1 Cell Membrane + Undecylenic acid + Hydrocarbons	None	0	electrochemical etching method	Negative	140.5	450	Water	-23.7	KG-1	Human	Bone Marrow	Myeloblast	Adult	24	50	CellTiterGlo	Luciferase Enzyme	82.24	0.15	5	10.1002/adfm.201801355
132	2018	Porous Silicon	I	Spherical	KG-1 Cell Membrane + Undecylenic acid + Hydrocarbons	None	0	electrochemical etching method	Negative	140.5	450	Water	-23.7	KG-1	Human	Bone Marrow	Myeloblast	Adult	24	500	CellTiterGlo	Luciferase Enzyme	42.99	0.15	5	10.1002/adfm.201801355
133	2018	Porous Silicon	I	Spherical	Undecylenic acid + Hydrocarbons	None	0	electrochemical etching method	Negative	140.5	450	Water	-23.7	Human Dermal Fibroblasts	Human	Skin	Fibroblast	Adult	24	0.5	CellTiterGlo	Luciferase Enzyme	82	0.15	5	10.1002/adfm.201801355
134	2018	Porous Silicon	I	Spherical	Undecylenic acid + Hydrocarbons	None	0	electrochemical etching method	Negative	140.5	450	Water	-23.7	Human Dermal Fibroblasts	Human	Skin	Fibroblast	Adult	24	5	CellTiterGlo	Luciferase Enzyme	98.83	0.15	5	10.1002/adfm.201801355
135	2018	Porous Silicon	I	Spherical	Undecylenic acid + Hydrocarbons	None	0	electrochemical etching method	Negative	140.5	450	Water	-23.7	Human Dermal Fibroblasts	Human	Skin	Fibroblast	Adult	24	50	CellTiterGlo	Luciferase Enzyme	114.95	0.15	5	10.1002/adfm.201801355
136	2018	Porous Silicon	I	Spherical	Undecylenic acid + Hydrocarbons	None	0	electrochemical etching method	Negative	140.5	450	Water	-23.7	Human Dermal Fibroblasts	Human	Skin	Fibroblast	Adult	24	500	CellTiterGlo	Luciferase Enzyme	105.14	0.15	5	10.1002/adfm.201801355
137	2018	Porous Silicon	I	Spherical	KG-1 Cell Membrane + Undecylenic acid + Hydrocarbons	None	0	electrochemical etching method	Negative	140.5	450	Water	-23.7	Human Dermal Fibroblasts	Human	Skin	Fibroblast	Adult	24	0.5	CellTiterGlo	Luciferase Enzyme	95.33	0.15	5	10.1002/adfm.201801355
138	2018	Porous Silicon	I	Spherical	KG-1 Cell Membrane + Undecylenic acid + Hydrocarbons	None	0	electrochemical etching method	Negative	140.5	450	Water	-23.7	Human Dermal Fibroblasts	Human	Skin	Fibroblast	Adult	24	5	CellTiterGlo	Luciferase Enzyme	117.06	0.15	5	10.1002/adfm.201801355
139	2018	Porous Silicon	I	Spherical	KG-1 Cell Membrane + Undecylenic acid + Hydrocarbons	None	0	electrochemical etching method	Negative	140.5	450	Water	-23.7	Human Dermal Fibroblasts	Human	Skin	Fibroblast	Adult	24	50	CellTiterGlo	Luciferase Enzyme	105.14	0.15	5	10.1002/adfm.201801355
140	2018	Porous Silicon	I	Spherical	KG-1 Cell Membrane + Undecylenic acid + Hydrocarbons	None	0	electrochemical etching method	Negative	140.5	450	Water	-23.7	Human Dermal Fibroblasts	Human	Skin	Fibroblast	Adult	24	500	CellTiterGlo	Luciferase Enzyme	76.4	0.15	5	10.1002/adfm.201801355
141	2018	Porous Silicon	I	Spherical	Undecylenic acid + Hydrocarbons	None	0	electrochemical etching method	Negative	140.5	450	Water	-23.7	HEK-293	Human	kidney	Epithelial	Embryo	24	0.5	CellTiterGlo	Luciferase Enzyme	65.12	0.15	5	10.1002/adfm.201801355
142	2018	Porous Silicon	I	Spherical	Undecylenic acid + Hydrocarbons	None	0	electrochemical etching method	Negative	140.5	450	Water	-23.7	HEK-293	Human	kidney	Epithelial	Embryo	24	5	CellTiterGlo	Luciferase Enzyme	100.98	0.15	5	10.1002/adfm.201801355
143	2018	Porous Silicon	I	Spherical	Undecylenic acid + Hydrocarbons	None	0	electrochemical etching method	Negative	140.5	450	Water	-23.7	HEK-293	Human	kidney	Epithelial	Embryo	24	50	CellTiterGlo	Luciferase Enzyme	97.32	0.15	5	10.1002/adfm.201801355
144	2018	Porous Silicon	I	Spherical	Undecylenic acid + Hydrocarbons	None	0	electrochemical etching method	Negative	140.5	450	Water	-23.7	HEK-293	Human	kidney	Epithelial	Embryo	24	500	CellTiterGlo	Luciferase Enzyme	91.46	0.15	5	10.1002/adfm.201801355
145	2018	Porous Silicon	I	Spherical	KG-1 Cell Membrane + Undecylenic acid + Hydrocarbons	None	0	electrochemical etching method	Negative	140.5	450	Water	-23.7	HEK-293	Human	kidney	Epithelial	Embryo	24	0.5	CellTiterGlo	Luciferase Enzyme	110.49	0.15	5	10.1002/adfm.201801355
146	2018	Porous Silicon	I	Spherical	KG-1 Cell Membrane + Undecylenic acid + Hydrocarbons	None	0	electrochemical etching method	Negative	140.5	450	Water	-23.7	HEK-293	Human	kidney	Epithelial	Embryo	24	5	CellTiterGlo	Luciferase Enzyme	110.49	0.15	5	10.1002/adfm.201801355
147	2018	Porous Silicon	I	Spherical	KG-1 Cell Membrane + Undecylenic acid + Hydrocarbons	None	0	electrochemical etching method	Negative	140.5	450	Water	-23.7	HEK-293	Human	kidney	Epithelial	Embryo	24	50	CellTiterGlo	Luciferase Enzyme	113.17	0.15	5	10.1002/adfm.201801355
148	2018	Porous Silicon	I	Spherical	KG-1 Cell Membrane + Undecylenic acid + Hydrocarbons	None	0	electrochemical etching method	Negative	140.5	450	Water	-23.7	HEK-293	Human	kidney	Epithelial	Embryo	24	500	CellTiterGlo	Luciferase Enzyme	60	0.15	5	10.1002/adfm.201801355
149	2018	Porous Silicon	I	Spherical	Undecylenic acid + Hydrocarbons	None	0	electrochemical etching method	Negative	140.5	450	Water	-23.7	HEP G2	Human	liver	Epithelial	Teen	24	0.5	CellTiterGlo	Luciferase Enzyme	73.5	0.15	5	10.1002/adfm.201801355
150	2018	Porous Silicon	I	Spherical	Undecylenic acid + Hydrocarbons	None	0	electrochemical etching method	Negative	140.5	450	Water	-23.7	HEP G2	Human	liver	Epithelial	Teen	24	5	CellTiterGlo	Luciferase Enzyme	86.04	0.15	5	10.1002/adfm.201801355
151	2018	Porous Silicon	I	Spherical	Undecylenic acid + Hydrocarbons	None	0	electrochemical etching method	Negative	140.5	450	Water	-23.7	HEP G2	Human	liver	Epithelial	Teen	24	50	CellTiterGlo	Luciferase Enzyme	67.24	0.15	5	10.1002/adfm.201801355
152	2018	Porous Silicon	I	Spherical	Undecylenic acid + Hydrocarbons	None	0	electrochemical etching method	Negative	140.5	450	Water	-23.7	HEP G2	Human	liver	Epithelial	Teen	24	500	CellTiterGlo	Luciferase Enzyme	78.06	0.15	5	10.1002/adfm.201801355
153	2018	Porous Silicon	I	Spherical	KG-1 Cell Membrane + Undecylenic acid + Hydrocarbons	None	0	electrochemical etching method	Negative	140.5	450	Water	-23.7	HEP G2	Human	liver	Epithelial	Teen	24	0.5	CellTiterGlo	Luciferase Enzyme	108.83	0.15	5	10.1002/adfm.201801355
154	2018	Porous Silicon	I	Spherical	KG-1 Cell Membrane + Undecylenic acid + Hydrocarbons	None	0	electrochemical etching method	Negative	140.5	450	Water	-23.7	HEP G2	Human	liver	Epithelial	Teen	24	5	CellTiterGlo	Luciferase Enzyme	99.15	0.15	5	10.1002/adfm.201801355
155	2018	Porous Silicon	I	Spherical	KG-1 Cell Membrane + Undecylenic acid + Hydrocarbons	None	0	electrochemical etching method	Negative	140.5	450	Water	-23.7	HEP G2	Human	liver	Epithelial	Teen	24	50	CellTiterGlo	Luciferase Enzyme	101.42	0.15	5	10.1002/adfm.201801355
156	2018	Porous Silicon	I	Spherical	KG-1 Cell Membrane + Undecylenic acid + Hydrocarbons	None	0	electrochemical etching method	Negative	140.5	450	Water	-23.7	HEP G2	Human	liver	Epithelial	Teen	24	500	CellTiterGlo	Luciferase Enzyme	78.06	0.15	5	10.1002/adfm.201801355
157	2018	Porous Silicon	I	Spherical	Undecylenic acid + Hydrocarbons	None	0	electrochemical etching method	Negative	140.5	450	Water	-23.7	KG-1	Human	Bone Marrow	Myeloblast	Adult	48	0.5	CellTiterGlo	Luciferase Enzyme	112.68	0.15	5	10.1002/adfm.201801355
158	2018	Porous Silicon	I	Spherical	Undecylenic acid + Hydrocarbons	None	0	electrochemical etching method	Negative	140.5	450	Water	-23.7	KG-1	Human	Bone Marrow	Myeloblast	Adult	48	5	CellTiterGlo	Luciferase Enzyme	98.05	0.15	5	10.1002/adfm.201801355
159	2018	Porous Silicon	I	Spherical	Undecylenic acid + Hydrocarbons	None	0	electrochemical etching method	Negative	140.5	450	Water	-23.7	KG-1	Human	Bone Marrow	Myeloblast	Adult	48	50	CellTiterGlo	Luciferase Enzyme	95.12	0.15	5	10.1002/adfm.201801355
160	2018	Porous Silicon	I	Spherical	Undecylenic acid + Hydrocarbons	None	0	electrochemical etching method	Negative	140.5	450	Water	-23.7	KG-1	Human	Bone Marrow	Myeloblast	Adult	48	500	CellTiterGlo	Luciferase Enzyme	73.9	0.15	5	10.1002/adfm.201801355
161	2018	Porous Silicon	I	Spherical	KG-1 Cell Membrane + Undecylenic acid + Hydrocarbons	None	0	electrochemical etching method	Negative	140.5	450	Water	-23.7	KG-1	Human	Bone Marrow	Myeloblast	Adult	48	0.5	CellTiterGlo	Luciferase Enzyme	100.24	0.15	5	10.1002/adfm.201801355
162	2018	Porous Silicon	I	Spherical	KG-1 Cell Membrane + Undecylenic acid + Hydrocarbons	None	0	electrochemical etching method	Negative	140.5	450	Water	-23.7	KG-1	Human	Bone Marrow	Myeloblast	Adult	48	5	CellTiterGlo	Luciferase Enzyme	103.9	0.15	5	10.1002/adfm.201801355
163	2018	Porous Silicon	I	Spherical	KG-1 Cell Membrane + Undecylenic acid + Hydrocarbons	None	0	electrochemical etching method	Negative	140.5	450	Water	-23.7	KG-1	Human	Bone Marrow	Myeloblast	Adult	48	50	CellTiterGlo	Luciferase Enzyme	68.05	0.15	5	10.1002/adfm.201801355
164	2018	Porous Silicon	I	Spherical	KG-1 Cell Membrane + Undecylenic acid + Hydrocarbons	None	0	electrochemical etching method	Negative	140.5	450	Water	-23.7	KG-1	Human	Bone Marrow	Myeloblast	Adult	48	500	CellTiterGlo	Luciferase Enzyme	34.4	0.15	5	10.1002/adfm.201801355
165	2018	Porous Silicon	I	Spherical	Undecylenic acid + Hydrocarbons	None	0	electrochemical etching method	Negative	140.5	450	Water	-23.7	Human Dermal Fibroblasts	Human	Skin	Fibroblast	Adult	48	0.5	CellTiterGlo	Luciferase Enzyme	106.1	0.15	5	10.1002/adfm.201801355
166	2018	Porous Silicon	I	Spherical	Undecylenic acid + Hydrocarbons	None	0	electrochemical etching method	Negative	140.5	450	Water	-23.7	Human Dermal Fibroblasts	Human	Skin	Fibroblast	Adult	48	5	CellTiterGlo	Luciferase Enzyme	111.22	0.15	5	10.1002/adfm.201801355
167	2018	Porous Silicon	I	Spherical	Undecylenic acid + Hydrocarbons	None	0	electrochemical etching method	Negative	140.5	450	Water	-23.7	Human Dermal Fibroblasts	Human	Skin	Fibroblast	Adult	48	50	CellTiterGlo	Luciferase Enzyme	99.51	0.15	5	10.1002/adfm.201801355
168	2018	Porous Silicon	I	Spherical	Undecylenic acid + Hydrocarbons	None	0	electrochemical etching method	Negative	140.5	450	Water	-23.7	Human Dermal Fibroblasts	Human	Skin	Fibroblast	Adult	48	500	CellTiterGlo	Luciferase Enzyme	106.1	0.15	5	10.1002/adfm.201801355
169	2018	Porous Silicon	I	Spherical	KG-1 Cell Membrane + Undecylenic acid + Hydrocarbons	None	0	electrochemical etching method	Negative	140.5	450	Water	-23.7	Human Dermal Fibroblasts	Human	Skin	Fibroblast	Adult	48	0.5	CellTiterGlo	Luciferase Enzyme	65.12	0.15	5	10.1002/adfm.201801355
170	2018	Porous Silicon	I	Spherical	KG-1 Cell Membrane + Undecylenic acid + Hydrocarbons	None	0	electrochemical etching method	Negative	140.5	450	Water	-23.7	Human Dermal Fibroblasts	Human	Skin	Fibroblast	Adult	48	5	CellTiterGlo	Luciferase Enzyme	83.41	0.15	5	10.1002/adfm.201801355
171	2018	Porous Silicon	I	Spherical	KG-1 Cell Membrane + Undecylenic acid + Hydrocarbons	None	0	electrochemical etching method	Negative	140.5	450	Water	-23.7	Human Dermal Fibroblasts	Human	Skin	Fibroblast	Adult	48	50	CellTiterGlo	Luciferase Enzyme	98.59	0.15	5	10.1002/adfm.201801355
172	2018	Porous Silicon	I	Spherical	KG-1 Cell Membrane + Undecylenic acid + Hydrocarbons	None	0	electrochemical etching method	Negative	140.5	450	Water	-23.7	Human Dermal Fibroblasts	Human	Skin	Fibroblast	Adult	48	500	CellTiterGlo	Luciferase Enzyme	87.07	0.15	5	10.1002/adfm.201801355
173	2018	Porous Silicon	I	Spherical	Undecylenic acid + Hydrocarbons	None	0	electrochemical etching method	Negative	140.5	450	Water	-23.7	EA.hy926	Human	umbilical vein	Endothelial	Adult	48	0.5	CellTiterGlo	Luciferase Enzyme	111.11	0.15	5	10.1002/adfm.201801355
174	2018	Porous Silicon	I	Spherical	Undecylenic acid + Hydrocarbons	None	0	electrochemical etching method	Negative	140.5	450	Water	-23.7	EA.hy926	Human	umbilical vein	Endothelial	Adult	48	5	CellTiterGlo	Luciferase Enzyme	116.67	0.15	5	10.1002/adfm.201801355
175	2018	Porous Silicon	I	Spherical	Undecylenic acid + Hydrocarbons	None	0	electrochemical etching method	Negative	140.5	450	Water	-23.7	EA.hy926	Human	umbilical vein	Endothelial	Adult	48	50	CellTiterGlo	Luciferase Enzyme	109.26	0.15	5	10.1002/adfm.201801355
176	2018	Porous Silicon	I	Spherical	Undecylenic acid + Hydrocarbons	None	0	electrochemical etching method	Negative	140.5	450	Water	-23.7	EA.hy926	Human	umbilical vein	Endothelial	Adult	48	500	CellTiterGlo	Luciferase Enzyme	91.67	0.15	5	10.1002/adfm.201801355
177	2018	Porous Silicon	I	Spherical	KG-1 Cell Membrane + Undecylenic acid + Hydrocarbons	None	0	electrochemical etching method	Negative	140.5	450	Water	-23.7	EA.hy926	Human	umbilical vein	Endothelial	Adult	48	0.5	CellTiterGlo	Luciferase Enzyme	147.22	0.15	5	10.1002/adfm.201801355
178	2018	Porous Silicon	I	Spherical	KG-1 Cell Membrane + Undecylenic acid + Hydrocarbons	None	0	electrochemical etching method	Negative	140.5	450	Water	-23.7	EA.hy926	Human	umbilical vein	Endothelial	Adult	48	5	CellTiterGlo	Luciferase Enzyme	132.41	0.15	5	10.1002/adfm.201801355
179	2018	Porous Silicon	I	Spherical	KG-1 Cell Membrane + Undecylenic acid + Hydrocarbons	None	0	electrochemical etching method	Negative	140.5	450	Water	-23.7	EA.hy926	Human	umbilical vein	Endothelial	Adult	48	50	CellTiterGlo	Luciferase Enzyme	100	0.15	5	10.1002/adfm.201801355
180	2018	Porous Silicon	I	Spherical	KG-1 Cell Membrane + Undecylenic acid + Hydrocarbons	None	0	electrochemical etching method	Negative	140.5	450	Water	-23.7	EA.hy926	Human	umbilical vein	Endothelial	Adult	48	500	CellTiterGlo	Luciferase Enzyme	104.63	0.15	5	10.1002/adfm.201801355
181	2018	Porous Silicon	I	Spherical	Undecylenic acid + Hydrocarbons	None	0	electrochemical etching method	Negative	140.5	450	Water	-23.7	HEK-293	Human	kidney	Epithelial	Embryo	48	0.5	CellTiterGlo	Luciferase Enzyme	100.93	0.15	5	10.1002/adfm.201801355
182	2018	Porous Silicon	I	Spherical	Undecylenic acid + Hydrocarbons	None	0	electrochemical etching method	Negative	140.5	450	Water	-23.7	HEK-293	Human	kidney	Epithelial	Embryo	48	5	CellTiterGlo	Luciferase Enzyme	113.88	0.15	5	10.1002/adfm.201801355
183	2018	Porous Silicon	I	Spherical	Undecylenic acid + Hydrocarbons	None	0	electrochemical etching method	Negative	140.5	450	Water	-23.7	HEK-293	Human	kidney	Epithelial	Embryo	48	50	CellTiterGlo	Luciferase Enzyme	92.59	0.15	5	10.1002/adfm.201801355
184	2018	Porous Silicon	I	Spherical	Undecylenic acid + Hydrocarbons	None	0	electrochemical etching method	Negative	140.5	450	Water	-23.7	HEK-293	Human	kidney	Epithelial	Embryo	48	500	CellTiterGlo	Luciferase Enzyme	78.7	0.15	5	10.1002/adfm.201801355
185	2018	Porous Silicon	I	Spherical	KG-1 Cell Membrane + Undecylenic acid + Hydrocarbons	None	0	electrochemical etching method	Negative	140.5	450	Water	-23.7	HEK-293	Human	kidney	Epithelial	Embryo	48	0.5	CellTiterGlo	Luciferase Enzyme	86.11	0.15	5	10.1002/adfm.201801355
186	2018	Porous Silicon	I	Spherical	KG-1 Cell Membrane + Undecylenic acid + Hydrocarbons	None	0	electrochemical etching method	Negative	140.5	450	Water	-23.7	HEK-293	Human	kidney	Epithelial	Embryo	48	5	CellTiterGlo	Luciferase Enzyme	91.67	0.15	5	10.1002/adfm.201801355
187	2018	Porous Silicon	I	Spherical	KG-1 Cell Membrane + Undecylenic acid + Hydrocarbons	None	0	electrochemical etching method	Negative	140.5	450	Water	-23.7	HEK-293	Human	kidney	Epithelial	Embryo	48	50	CellTiterGlo	Luciferase Enzyme	80.556	0.15	5	10.1002/adfm.201801355
188	2018	Porous Silicon	I	Spherical	KG-1 Cell Membrane + Undecylenic acid + Hydrocarbons	None	0	electrochemical etching method	Negative	140.5	450	Water	-23.7	HEK-293	Human	kidney	Epithelial	Embryo	48	500	CellTiterGlo	Luciferase Enzyme	52.778	0.15	5	10.1002/adfm.201801355
189	2018	Porous Silicon	I	Spherical	Undecylenic acid + Hydrocarbons	None	0	electrochemical etching method	Negative	140.5	450	Water	-23.7	HEP G2	Human	liver	Epithelial	Teen	48	0.5	CellTiterGlo	Luciferase Enzyme	80.66	0.15	5	10.1002/adfm.201801355
190	2018	Porous Silicon	I	Spherical	Undecylenic acid + Hydrocarbons	None	0	electrochemical etching method	Negative	140.5	450	Water	-23.7	HEP G2	Human	liver	Epithelial	Teen	48	5	CellTiterGlo	Luciferase Enzyme	109.18	0.15	5	10.1002/adfm.201801355
191	2018	Porous Silicon	I	Spherical	Undecylenic acid + Hydrocarbons	None	0	electrochemical etching method	Negative	140.5	450	Water	-23.7	HEP G2	Human	liver	Epithelial	Teen	48	50	CellTiterGlo	Luciferase Enzyme	90.98	0.15	5	10.1002/adfm.201801355
192	2018	Porous Silicon	I	Spherical	Undecylenic acid + Hydrocarbons	None	0	electrochemical etching method	Negative	140.5	450	Water	-23.7	HEP G2	Human	liver	Epithelial	Teen	48	500	CellTiterGlo	Luciferase Enzyme	73.28	0.15	5	10.1002/adfm.201801355
193	2018	Porous Silicon	I	Spherical	KG-1 Cell Membrane + Undecylenic acid + Hydrocarbons	None	0	electrochemical etching method	Negative	140.5	450	Water	-23.7	HEP G2	Human	liver	Epithelial	Teen	48	0.5	CellTiterGlo	Luciferase Enzyme	96.39	0.15	5	10.1002/adfm.201801355
194	2018	Porous Silicon	I	Spherical	KG-1 Cell Membrane + Undecylenic acid + Hydrocarbons	None	0	electrochemical etching method	Negative	140.5	450	Water	-23.7	HEP G2	Human	liver	Epithelial	Teen	48	5	CellTiterGlo	Luciferase Enzyme	103.77	0.15	5	10.1002/adfm.201801355
195	2018	Porous Silicon	I	Spherical	KG-1 Cell Membrane + Undecylenic acid + Hydrocarbons	None	0	electrochemical etching method	Negative	140.5	450	Water	-23.7	HEP G2	Human	liver	Epithelial	Teen	48	50	CellTiterGlo	Luciferase Enzyme	90	0.15	5	10.1002/adfm.201801355
196	2018	Porous Silicon	I	Spherical	KG-1 Cell Membrane + Undecylenic acid + Hydrocarbons	None	0	electrochemical etching method	Negative	140.5	450	Water	-23.7	HEP G2	Human	liver	Epithelial	Teen	48	500	CellTiterGlo	Luciferase Enzyme	57.05	0.15	5	10.1002/adfm.201801355
197	2018	Porous Silicon	I	Spherical	Carbons	None	0	electrochemical etching method	Negative	159.8	350	Water	-22.1	KG-1	Human	Bone Marrow	Myeloblast	Adult	24	0.5	CellTiterGlo	Luciferase Enzyme	122.43	0.18	5	10.1002/adfm.201801355
198	2018	Porous Silicon	I	Spherical	Carbons	None	0	electrochemical etching method	Negative	159.8	350	Water	-22.1	KG-1	Human	Bone Marrow	Myeloblast	Adult	24	5	CellTiterGlo	Luciferase Enzyme	111.21	0.18	5	10.1002/adfm.201801355
199	2018	Porous Silicon	I	Spherical	Carbons	None	0	electrochemical etching method	Negative	159.8	350	Water	-22.1	KG-1	Human	Bone Marrow	Myeloblast	Adult	24	500	CellTiterGlo	Luciferase Enzyme	92.52	0.18	5	10.1002/adfm.201801355
200	2018	Porous Silicon	I	Spherical	KG-1 Cell Membrane + Carbons	None	0	electrochemical etching method	Negative	159.8	350	Water	-22.1	KG-1	Human	Bone Marrow	Myeloblast	Adult	24	0.5	CellTiterGlo	Luciferase Enzyme	147.66	0.18	5	10.1002/adfm.201801355
201	2018	Porous Silicon	I	Spherical	KG-1 Cell Membrane + Carbons	None	0	electrochemical etching method	Negative	159.8	350	Water	-22.1	KG-1	Human	Bone Marrow	Myeloblast	Adult	24	5	CellTiterGlo	Luciferase Enzyme	102.8	0.18	5	10.1002/adfm.201801355
202	2018	Porous Silicon	I	Spherical	KG-1 Cell Membrane + Carbons	None	0	electrochemical etching method	Negative	159.8	350	Water	-22.1	KG-1	Human	Bone Marrow	Myeloblast	Adult	24	500	CellTiterGlo	Luciferase Enzyme	100.93	0.18	5	10.1002/adfm.201801355
203	2018	Porous Silicon	I	Spherical	Carbons	None	0	electrochemical etching method	Negative	159.8	350	Water	-22.1	Human Dermal Fibroblasts	Human	Skin	Fibroblast	Adult	24	0.5	CellTiterGlo	Luciferase Enzyme	101.64	0.18	5	10.1002/adfm.201801355
204	2018	Porous Silicon	I	Spherical	Carbons	None	0	electrochemical etching method	Negative	159.8	350	Water	-22.1	Human Dermal Fibroblasts	Human	Skin	Fibroblast	Adult	24	5	CellTiterGlo	Luciferase Enzyme	118.46	0.18	5	10.1002/adfm.201801355
205	2018	Porous Silicon	I	Spherical	Carbons	None	0	electrochemical etching method	Negative	159.8	350	Water	-22.1	Human Dermal Fibroblasts	Human	Skin	Fibroblast	Adult	24	50	CellTiterGlo	Luciferase Enzyme	107.94	0.18	5	10.1002/adfm.201801355
206	2018	Porous Silicon	I	Spherical	Carbons	None	0	electrochemical etching method	Negative	159.8	350	Water	-22.1	Human Dermal Fibroblasts	Human	Skin	Fibroblast	Adult	24	500	CellTiterGlo	Luciferase Enzyme	105.14	0.18	5	10.1002/adfm.201801355
207	2018	Porous Silicon	I	Spherical	KG-1 Cell Membrane + Carbons	None	0	electrochemical etching method	Negative	159.8	350	Water	-22.1	Human Dermal Fibroblasts	Human	Skin	Fibroblast	Adult	24	0.5	CellTiterGlo	Luciferase Enzyme	109.35	0.18	5	10.1002/adfm.201801355
208	2018	Porous Silicon	I	Spherical	KG-1 Cell Membrane + Carbons	None	0	electrochemical etching method	Negative	159.8	350	Water	-22.1	Human Dermal Fibroblasts	Human	Skin	Fibroblast	Adult	24	5	CellTiterGlo	Luciferase Enzyme	114.25	0.18	5	10.1002/adfm.201801355
209	2018	Porous Silicon	I	Spherical	KG-1 Cell Membrane + Carbons	None	0	electrochemical etching method	Negative	159.8	350	Water	-22.1	Human Dermal Fibroblasts	Human	Skin	Fibroblast	Adult	24	50	CellTiterGlo	Luciferase Enzyme	106.54	0.18	5	10.1002/adfm.201801355
210	2018	Porous Silicon	I	Spherical	KG-1 Cell Membrane + Carbons	None	0	electrochemical etching method	Negative	159.8	350	Water	-22.1	Human Dermal Fibroblasts	Human	Skin	Fibroblast	Adult	24	500	CellTiterGlo	Luciferase Enzyme	70.79	0.18	5	10.1002/adfm.201801355
211	2018	Porous Silicon	I	Spherical	Carbons	None	0	electrochemical etching method	Negative	159.8	350	Water	-22.1	EA.hy926	Human	umbilical vein	Endothelial	Adult	24	0.5	CellTiterGlo	Luciferase Enzyme	79.2	0.18	5	10.1002/adfm.201801355
212	2018	Porous Silicon	I	Spherical	Carbons	None	0	electrochemical etching method	Negative	159.8	350	Water	-22.1	EA.hy926	Human	umbilical vein	Endothelial	Adult	24	5	CellTiterGlo	Luciferase Enzyme	61.88	0.18	5	10.1002/adfm.201801355
213	2018	Porous Silicon	I	Spherical	Carbons	None	0	electrochemical etching method	Negative	159.8	350	Water	-22.1	EA.hy926	Human	umbilical vein	Endothelial	Adult	24	50	CellTiterGlo	Luciferase Enzyme	110.14	0.18	5	10.1002/adfm.201801355
214	2018	Porous Silicon	I	Spherical	Carbons	None	0	electrochemical etching method	Negative	159.8	350	Water	-22.1	EA.hy926	Human	umbilical vein	Endothelial	Adult	24	500	CellTiterGlo	Luciferase Enzyme	84.16	0.18	5	10.1002/adfm.201801355
215	2018	Porous Silicon	I	Spherical	KG-1 Cell Membrane + Carbons	None	0	electrochemical etching method	Negative	159.8	350	Water	-22.1	EA.hy926	Human	umbilical vein	Endothelial	Adult	24	0.5	CellTiterGlo	Luciferase Enzyme	137.38	0.18	5	10.1002/adfm.201801355
216	2018	Porous Silicon	I	Spherical	KG-1 Cell Membrane + Carbons	None	0	electrochemical etching method	Negative	159.8	350	Water	-22.1	EA.hy926	Human	umbilical vein	Endothelial	Adult	24	5	CellTiterGlo	Luciferase Enzyme	142.33	0.18	5	10.1002/adfm.201801355
217	2018	Porous Silicon	I	Spherical	KG-1 Cell Membrane + Carbons	None	0	electrochemical etching method	Negative	159.8	350	Water	-22.1	EA.hy926	Human	umbilical vein	Endothelial	Adult	24	50	CellTiterGlo	Luciferase Enzyme	65.59	0.18	5	10.1002/adfm.201801355
218	2018	Porous Silicon	I	Spherical	KG-1 Cell Membrane + Carbons	None	0	electrochemical etching method	Negative	159.8	350	Water	-22.1	EA.hy926	Human	umbilical vein	Endothelial	Adult	24	500	CellTiterGlo	Luciferase Enzyme	58.17	0.18	5	10.1002/adfm.201801355
219	2018	Porous Silicon	I	Spherical	Carbons	None	0	electrochemical etching method	Negative	159.8	350	Water	-22.1	HEK-293	Human	kidney	Epithelial	Embryo	24	0.5	CellTiterGlo	Luciferase Enzyme	57.63	0.18	5	10.1002/adfm.201801355
220	2018	Porous Silicon	I	Spherical	Carbons	None	0	electrochemical etching method	Negative	159.8	350	Water	-22.1	HEK-293	Human	kidney	Epithelial	Embryo	24	5	CellTiterGlo	Luciferase Enzyme	87.93	0.18	5	10.1002/adfm.201801355
221	2018	Porous Silicon	I	Spherical	Carbons	None	0	electrochemical etching method	Negative	159.8	350	Water	-22.1	HEK-293	Human	kidney	Epithelial	Embryo	24	50	CellTiterGlo	Luciferase Enzyme	46.55	0.18	5	10.1002/adfm.201801355
222	2018	Porous Silicon	I	Spherical	Carbons	None	0	electrochemical etching method	Negative	159.8	350	Water	-22.1	HEK-293	Human	kidney	Epithelial	Embryo	24	500	CellTiterGlo	Luciferase Enzyme	18.47	0.18	5	10.1002/adfm.201801355
223	2018	Porous Silicon	I	Spherical	KG-1 Cell Membrane + Carbons	None	0	electrochemical etching method	Negative	159.8	350	Water	-22.1	HEK-293	Human	kidney	Epithelial	Embryo	24	0.5	CellTiterGlo	Luciferase Enzyme	87.19	0.18	5	10.1002/adfm.201801355
224	2018	Porous Silicon	I	Spherical	KG-1 Cell Membrane + Carbons	None	0	electrochemical etching method	Negative	159.8	350	Water	-22.1	HEK-293	Human	kidney	Epithelial	Embryo	24	5	CellTiterGlo	Luciferase Enzyme	101.97	0.18	5	10.1002/adfm.201801355
225	2018	Porous Silicon	I	Spherical	KG-1 Cell Membrane + Carbons	None	0	electrochemical etching method	Negative	159.8	350	Water	-22.1	HEK-293	Human	kidney	Epithelial	Embryo	24	50	CellTiterGlo	Luciferase Enzyme	127.83	0.18	5	10.1002/adfm.201801355
226	2018	Porous Silicon	I	Spherical	KG-1 Cell Membrane + Carbons	None	0	electrochemical etching method	Negative	159.8	350	Water	-22.1	HEK-293	Human	kidney	Epithelial	Embryo	24	500	CellTiterGlo	Luciferase Enzyme	40.64	0.18	5	10.1002/adfm.201801355
227	2018	Porous Silicon	I	Spherical	Carbons	None	0	electrochemical etching method	Negative	159.8	350	Water	-22.1	HEP G2	Human	liver	Epithelial	Teen	24	0.5	CellTiterGlo	Luciferase Enzyme	83.67	0.18	5	10.1002/adfm.201801355
228	2018	Porous Silicon	I	Spherical	Carbons	None	0	electrochemical etching method	Negative	159.8	350	Water	-22.1	HEP G2	Human	liver	Epithelial	Teen	24	5	CellTiterGlo	Luciferase Enzyme	138.11	0.18	5	10.1002/adfm.201801355
229	2018	Porous Silicon	I	Spherical	Carbons	None	0	electrochemical etching method	Negative	159.8	350	Water	-22.1	HEP G2	Human	liver	Epithelial	Teen	24	50	CellTiterGlo	Luciferase Enzyme	108.31	0.18	5	10.1002/adfm.201801355
230	2018	Porous Silicon	I	Spherical	Carbons	None	0	electrochemical etching method	Negative	159.8	350	Water	-22.1	HEP G2	Human	liver	Epithelial	Teen	24	500	CellTiterGlo	Luciferase Enzyme	68.19	0.18	5	10.1002/adfm.201801355
231	2018	Porous Silicon	I	Spherical	KG-1 Cell Membrane + Carbons	None	0	electrochemical etching method	Negative	159.8	350	Water	-22.1	HEP G2	Human	liver	Epithelial	Teen	24	0.5	CellTiterGlo	Luciferase Enzyme	115.76	0.18	5	10.1002/adfm.201801355
232	2018	Porous Silicon	I	Spherical	KG-1 Cell Membrane + Carbons	None	0	electrochemical etching method	Negative	159.8	350	Water	-22.1	HEP G2	Human	liver	Epithelial	Teen	24	50	CellTiterGlo	Luciferase Enzyme	85.96	0.18	5	10.1002/adfm.201801355
233	2018	Porous Silicon	I	Spherical	KG-1 Cell Membrane + Carbons	None	0	electrochemical etching method	Negative	159.8	350	Water	-22.1	HEP G2	Human	liver	Epithelial	Teen	24	500	CellTiterGlo	Luciferase Enzyme	60.74	0.18	5	10.1002/adfm.201801355
234	2018	Porous Silicon	I	Spherical	Carbons	None	0	electrochemical etching method	Negative	159.8	350	Water	-22.1	KG-1	Human	Bone Marrow	Myeloblast	Adult	48	0.5	CellTiterGlo	Luciferase Enzyme	96.12	0.18	5	10.1002/adfm.201801355
235	2018	Porous Silicon	I	Spherical	Carbons	None	0	electrochemical etching method	Negative	159.8	350	Water	-22.1	KG-1	Human	Bone Marrow	Myeloblast	Adult	48	5	CellTiterGlo	Luciferase Enzyme	84.47	0.18	5	10.1002/adfm.201801355
236	2018	Porous Silicon	I	Spherical	Carbons	None	0	electrochemical etching method	Negative	159.8	350	Water	-22.1	KG-1	Human	Bone Marrow	Myeloblast	Adult	48	50	CellTiterGlo	Luciferase Enzyme	86.65	0.18	5	10.1002/adfm.201801355
237	2018	Porous Silicon	I	Spherical	Carbons	None	0	electrochemical etching method	Negative	159.8	350	Water	-22.1	KG-1	Human	Bone Marrow	Myeloblast	Adult	48	500	CellTiterGlo	Luciferase Enzyme	24.03	0.18	5	10.1002/adfm.201801355
238	2018	Porous Silicon	I	Spherical	KG-1 Cell Membrane + Carbons	None	0	electrochemical etching method	Negative	159.8	350	Water	-22.1	KG-1	Human	Bone Marrow	Myeloblast	Adult	48	0.5	CellTiterGlo	Luciferase Enzyme	117.96	0.18	5	10.1002/adfm.201801355
239	2018	Porous Silicon	I	Spherical	KG-1 Cell Membrane + Carbons	None	0	electrochemical etching method	Negative	159.8	350	Water	-22.1	KG-1	Human	Bone Marrow	Myeloblast	Adult	48	5	CellTiterGlo	Luciferase Enzyme	98.3	0.18	5	10.1002/adfm.201801355
240	2018	Porous Silicon	I	Spherical	KG-1 Cell Membrane + Carbons	None	0	electrochemical etching method	Negative	159.8	350	Water	-22.1	KG-1	Human	Bone Marrow	Myeloblast	Adult	48	50	CellTiterGlo	Luciferase Enzyme	110.68	0.18	5	10.1002/adfm.201801355
241	2018	Porous Silicon	I	Spherical	KG-1 Cell Membrane + Carbons	None	0	electrochemical etching method	Negative	159.8	350	Water	-22.1	KG-1	Human	Bone Marrow	Myeloblast	Adult	48	500	CellTiterGlo	Luciferase Enzyme	32.77	0.18	5	10.1002/adfm.201801355
242	2018	Porous Silicon	I	Spherical	Carbons	None	0	electrochemical etching method	Negative	159.8	350	Water	-22.1	Human Dermal Fibroblasts	Human	Skin	Fibroblast	Adult	48	0.5	CellTiterGlo	Luciferase Enzyme	108.495	0.18	5	10.1002/adfm.201801355
243	2018	Porous Silicon	I	Spherical	Carbons	None	0	electrochemical etching method	Negative	159.8	350	Water	-22.1	Human Dermal Fibroblasts	Human	Skin	Fibroblast	Adult	48	5	CellTiterGlo	Luciferase Enzyme	125.24	0.18	5	10.1002/adfm.201801355
244	2018	Porous Silicon	I	Spherical	Carbons	None	0	electrochemical etching method	Negative	159.8	350	Water	-22.1	Human Dermal Fibroblasts	Human	Skin	Fibroblast	Adult	48	50	CellTiterGlo	Luciferase Enzyme	88.83	0.18	5	10.1002/adfm.201801355
245	2018	Porous Silicon	I	Spherical	Carbons	None	0	electrochemical etching method	Negative	159.8	350	Water	-22.1	Human Dermal Fibroblasts	Human	Skin	Fibroblast	Adult	48	500	CellTiterGlo	Luciferase Enzyme	93.93	0.18	5	10.1002/adfm.201801355
246	2018	Porous Silicon	I	Spherical	KG-1 Cell Membrane + Carbons	None	0	electrochemical etching method	Negative	159.8	350	Water	-22.1	Human Dermal Fibroblasts	Human	Skin	Fibroblast	Adult	48	0.5	CellTiterGlo	Luciferase Enzyme	94.66	0.18	5	10.1002/adfm.201801355
247	2018	Porous Silicon	I	Spherical	KG-1 Cell Membrane + Carbons	None	0	electrochemical etching method	Negative	159.8	350	Water	-22.1	Human Dermal Fibroblasts	Human	Skin	Fibroblast	Adult	48	5	CellTiterGlo	Luciferase Enzyme	99.76	0.18	5	10.1002/adfm.201801355
248	2018	Porous Silicon	I	Spherical	KG-1 Cell Membrane + Carbons	None	0	electrochemical etching method	Negative	159.8	350	Water	-22.1	Human Dermal Fibroblasts	Human	Skin	Fibroblast	Adult	48	50	CellTiterGlo	Luciferase Enzyme	96.12	0.18	5	10.1002/adfm.201801355
249	2018	Porous Silicon	I	Spherical	KG-1 Cell Membrane + Carbons	None	0	electrochemical etching method	Negative	159.8	350	Water	-22.1	Human Dermal Fibroblasts	Human	Skin	Fibroblast	Adult	48	500	CellTiterGlo	Luciferase Enzyme	79.37	0.18	5	10.1002/adfm.201801355
250	2018	Porous Silicon	I	Spherical	Carbons	None	0	electrochemical etching method	Negative	159.8	350	Water	-22.1	EA.hy926	Human	umbilical vein	Endothelial	Adult	48	0.5	CellTiterGlo	Luciferase Enzyme	91.16	0.18	5	10.1002/adfm.201801355
251	2018	Porous Silicon	I	Spherical	Carbons	None	0	electrochemical etching method	Negative	159.8	350	Water	-22.1	EA.hy926	Human	umbilical vein	Endothelial	Adult	48	5	CellTiterGlo	Luciferase Enzyme	86.51	0.18	5	10.1002/adfm.201801355
252	2018	Porous Silicon	I	Spherical	Carbons	None	0	electrochemical etching method	Negative	159.8	350	Water	-22.1	EA.hy926	Human	umbilical vein	Endothelial	Adult	48	50	CellTiterGlo	Luciferase Enzyme	79.07	0.18	5	10.1002/adfm.201801355
253	2018	Porous Silicon	I	Spherical	Carbons	None	0	electrochemical etching method	Negative	159.8	350	Water	-22.1	EA.hy926	Human	umbilical vein	Endothelial	Adult	48	500	CellTiterGlo	Luciferase Enzyme	77.2	0.18	5	10.1002/adfm.201801355
254	2018	Porous Silicon	I	Spherical	KG-1 Cell Membrane + Carbons	None	0	electrochemical etching method	Negative	159.8	350	Water	-22.1	EA.hy926	Human	umbilical vein	Endothelial	Adult	48	0.5	CellTiterGlo	Luciferase Enzyme	124.65	0.18	5	10.1002/adfm.201801355
255	2018	Porous Silicon	I	Spherical	KG-1 Cell Membrane + Carbons	None	0	electrochemical etching method	Negative	159.8	350	Water	-22.1	EA.hy926	Human	umbilical vein	Endothelial	Adult	48	5	CellTiterGlo	Luciferase Enzyme	109.77	0.18	5	10.1002/adfm.201801355
256	2018	Porous Silicon	I	Spherical	KG-1 Cell Membrane + Carbons	None	0	electrochemical etching method	Negative	159.8	350	Water	-22.1	EA.hy926	Human	umbilical vein	Endothelial	Adult	48	50	CellTiterGlo	Luciferase Enzyme	100.47	0.18	5	10.1002/adfm.201801355
257	2018	Porous Silicon	I	Spherical	KG-1 Cell Membrane + Carbons	None	0	electrochemical etching method	Negative	159.8	350	Water	-22.1	EA.hy926	Human	umbilical vein	Endothelial	Adult	48	500	CellTiterGlo	Luciferase Enzyme	73.48	0.18	5	10.1002/adfm.201801355
258	2018	Porous Silicon	I	Spherical	Carbons	None	0	electrochemical etching method	Negative	159.8	350	Water	-22.1	HEK-293	Human	kidney	Epithelial	Embryo	48	0.5	CellTiterGlo	Luciferase Enzyme	107.91	0.18	5	10.1002/adfm.201801355
259	2018	Porous Silicon	I	Spherical	Carbons	None	0	electrochemical etching method	Negative	159.8	350	Water	-22.1	HEK-293	Human	kidney	Epithelial	Embryo	48	5	CellTiterGlo	Luciferase Enzyme	127.44	0.18	5	10.1002/adfm.201801355
260	2018	Porous Silicon	I	Spherical	Carbons	None	0	electrochemical etching method	Negative	159.8	350	Water	-22.1	HEK-293	Human	kidney	Epithelial	Embryo	48	50	CellTiterGlo	Luciferase Enzyme	110.7	0.18	5	10.1002/adfm.201801355
261	2018	Porous Silicon	I	Spherical	Carbons	None	0	electrochemical etching method	Negative	159.8	350	Water	-22.1	HEK-293	Human	kidney	Epithelial	Embryo	48	500	CellTiterGlo	Luciferase Enzyme	39.07	0.18	5	10.1002/adfm.201801355
262	2018	Porous Silicon	I	Spherical	KG-1 Cell Membrane + Carbons	None	0	electrochemical etching method	Negative	159.8	350	Water	-22.1	HEK-293	Human	kidney	Epithelial	Embryo	48	0.5	CellTiterGlo	Luciferase Enzyme	84.65	0.18	5	10.1002/adfm.201801355
263	2018	Porous Silicon	I	Spherical	KG-1 Cell Membrane + Carbons	None	0	electrochemical etching method	Negative	159.8	350	Water	-22.1	HEK-293	Human	kidney	Epithelial	Embryo	48	5	CellTiterGlo	Luciferase Enzyme	53.02	0.18	5	10.1002/adfm.201801355
264	2018	Porous Silicon	I	Spherical	KG-1 Cell Membrane + Carbons	None	0	electrochemical etching method	Negative	159.8	350	Water	-22.1	HEK-293	Human	kidney	Epithelial	Embryo	48	50	CellTiterGlo	Luciferase Enzyme	97.67	0.18	5	10.1002/adfm.201801355
265	2018	Porous Silicon	I	Spherical	KG-1 Cell Membrane + Carbons	None	0	electrochemical etching method	Negative	159.8	350	Water	-22.1	HEK-293	Human	kidney	Epithelial	Embryo	48	500	CellTiterGlo	Luciferase Enzyme	28.84	0.18	5	10.1002/adfm.201801355
266	2018	Porous Silicon	I	Spherical	Carbons	None	0	electrochemical etching method	Negative	159.8	350	Water	-22.1	HEP G2	Human	liver	Epithelial	Teen	48	0.5	CellTiterGlo	Luciferase Enzyme	132.62	0.18	5	10.1002/adfm.201801355
267	2018	Porous Silicon	I	Spherical	Carbons	None	0	electrochemical etching method	Negative	159.8	350	Water	-22.1	HEP G2	Human	liver	Epithelial	Teen	48	5	CellTiterGlo	Luciferase Enzyme	103.31	0.18	5	10.1002/adfm.201801355
268	2018	Porous Silicon	I	Spherical	Carbons	None	0	electrochemical etching method	Negative	159.8	350	Water	-22.1	HEP G2	Human	liver	Epithelial	Teen	48	50	CellTiterGlo	Luciferase Enzyme	89.9	0.18	5	10.1002/adfm.201801355
269	2018	Porous Silicon	I	Spherical	Carbons	None	0	electrochemical etching method	Negative	159.8	350	Water	-22.1	HEP G2	Human	liver	Epithelial	Teen	48	500	CellTiterGlo	Luciferase Enzyme	132.62	0.18	5	10.1002/adfm.201801355
270	2018	Porous Silicon	I	Spherical	KG-1 Cell Membrane + Carbons	None	0	electrochemical etching method	Negative	159.8	350	Water	-22.1	HEP G2	Human	liver	Epithelial	Teen	48	0.5	CellTiterGlo	Luciferase Enzyme	67.55	0.18	5	10.1002/adfm.201801355
271	2018	Porous Silicon	I	Spherical	KG-1 Cell Membrane + Carbons	None	0	electrochemical etching method	Negative	159.8	350	Water	-22.1	HEP G2	Human	liver	Epithelial	Teen	48	5	CellTiterGlo	Luciferase Enzyme	86.92	0.18	5	10.1002/adfm.201801355
272	2018	Porous Silicon	I	Spherical	KG-1 Cell Membrane + Carbons	None	0	electrochemical etching method	Negative	159.8	350	Water	-22.1	HEP G2	Human	liver	Epithelial	Teen	48	50	CellTiterGlo	Luciferase Enzyme	124.17	0.18	5	10.1002/adfm.201801355
273	2018	Porous Silicon	I	Spherical	KG-1 Cell Membrane + Carbons	None	0	electrochemical etching method	Negative	159.8	350	Water	-22.1	HEP G2	Human	liver	Epithelial	Teen	48	500	CellTiterGlo	Luciferase Enzyme	65.56	0.18	5	10.1002/adfm.201801355
274	2017	Chitosan	O	Spherical	None	None	0	ionic gelification	Positive	254.71	299.4	Water	35.7	HEK	Human	kidney	Epithelial	Embryo	24	4.75	MTT	Tetrazolium Salt	97.61	0.437	6	10.1007/s11095-016-2094-y
275	2017	Chitosan	O	Spherical	None	None	0	ionic gelification	Positive	254.71	299.4	Water	35.7	HEK	Human	kidney	Epithelial	Embryo	24	9.5	MTT	Tetrazolium Salt	92.83	0.437	6	10.1007/s11095-016-2094-y
276	2017	Chitosan	O	Spherical	None	None	0	ionic gelification	Positive	254.71	299.4	Water	35.7	HEK	Human	kidney	Epithelial	Embryo	48	4.75	MTT	Tetrazolium Salt	96.41	0.437	6	10.1007/s11095-016-2094-y
277	2017	Chitosan	O	Spherical	None	None	0	ionic gelification	Positive	254.71	299.4	Water	35.7	HEK	Human	kidney	Epithelial	Embryo	48	9.5	MTT	Tetrazolium Salt	91.63	0.437	6	10.1007/s11095-016-2094-y
278	2017	Chitosan	O	Spherical	None	MTX	4.75	ionic gelification	Positive	208.85	217.4	Water	26.9	HEK	Human	kidney	Epithelial	Embryo	24	4.75	MTT	Tetrazolium Salt	87.65	0.275	6	10.1007/s11095-016-2094-y
279	2017	Chitosan	O	Spherical	None	MTX	4.75	ionic gelification	Positive	208.85	217.4	Water	26.9	HEK	Human	kidney	Epithelial	Embryo	24	9.5	MTT	Tetrazolium Salt	81.27	0.275	6	10.1007/s11095-016-2094-y
280	2017	Chitosan	O	Spherical	None	MTX	9.5	ionic gelification	Positive	208.85	217.4	Water	26.9	HEK	Human	kidney	Epithelial	Embryo	48	4.75	MTT	Tetrazolium Salt	78.49	0.275	6	10.1007/s11095-016-2094-y
281	2017	Chitosan	O	Spherical	None	MTX	9.5	ionic gelification	Positive	208.85	217.4	Water	26.9	HEK	Human	kidney	Epithelial	Embryo	48	9.5	MTT	Tetrazolium Salt	68.92	0.275	6	10.1007/s11095-016-2094-y
282	2017	Chitosan	O	Spherical	None	None	0	ionic gelification	Positive	254.71	299.4	Water	35.7	HEK	Human	kidney	Epithelial	Embryo	24	4.75	MTT	Tetrazolium Salt	97.55	0.437	6	10.1007/s11095-016-2094-y
283	2017	Chitosan	O	Spherical	None	None	0	ionic gelification	Positive	254.71	299.4	Water	35.7	HEK	Human	kidney	Epithelial	Embryo	24	9.5	MTT	Tetrazolium Salt	89.86	0.437	6	10.1007/s11095-016-2094-y
284	2017	Chitosan	O	Spherical	None	None	0	ionic gelification	Positive	254.71	299.4	Water	35.7	HEK	Human	kidney	Epithelial	Embryo	48	4.75	MTT	Tetrazolium Salt	88.11	0.437	6	10.1007/s11095-016-2094-y
285	2017	Chitosan	O	Spherical	None	None	0	ionic gelification	Positive	254.71	299.4	Water	35.7	HEK	Human	kidney	Epithelial	Embryo	48	9.5	MTT	Tetrazolium Salt	83.57	0.437	6	10.1007/s11095-016-2094-y
286	2017	Chitosan	O	Spherical	None	DEX	4.75	ionic gelification	Positive	286.8	329.8	Water	18.5	HEK	Human	kidney	Epithelial	Embryo	24	4.75	MTT	Tetrazolium Salt	96.85	0.286	6	10.1007/s11095-016-2094-y
287	2017	Chitosan	O	Spherical	None	DEX	4.75	ionic gelification	Positive	286.8	329.8	Water	18.5	HEK	Human	kidney	Epithelial	Embryo	24	9.5	MTT	Tetrazolium Salt	81.82	0.286	6	10.1007/s11095-016-2094-y
288	2017	Chitosan	O	Spherical	None	DEX	9.5	ionic gelification	Positive	286.8	329.8	Water	18.5	HEK	Human	kidney	Epithelial	Embryo	48	4.75	MTT	Tetrazolium Salt	77.62	0.286	6	10.1007/s11095-016-2094-y
289	2017	Chitosan	O	Spherical	None	DEX	9.5	ionic gelification	Positive	286.8	329.8	Water	18.5	HEK	Human	kidney	Epithelial	Embryo	48	9.5	MTT	Tetrazolium Salt	57.69	0.286	6	10.1007/s11095-016-2094-y
290	2017	Chitosan	O	Spherical	None	None	0	ionic gelification	Positive	254.71	299.4	Water	35.7	RAW 264.7	Animal	blood	Macrophage	Adult	24	4.75	MTT	Tetrazolium Salt	77.64	0.437	6	10.1007/s11095-016-2094-y
291	2017	Chitosan	O	Spherical	None	None	0	ionic gelification	Positive	254.71	299.4	Water	35.7	RAW 264.7	Animal	blood	Macrophage	Adult	24	9.5	MTT	Tetrazolium Salt	71.14	0.437	6	10.1007/s11095-016-2094-y
292	2017	Chitosan	O	Spherical	None	None	0	ionic gelification	Positive	254.71	299.4	Water	35.7	RAW 264.7	Animal	blood	Macrophage	Adult	48	4.75	MTT	Tetrazolium Salt	54.07	0.437	6	10.1007/s11095-016-2094-y
293	2017	Chitosan	O	Spherical	None	None	0	ionic gelification	Positive	254.71	299.4	Water	35.7	RAW 264.7	Animal	blood	Macrophage	Adult	48	9.5	MTT	Tetrazolium Salt	38.62	0.437	6	10.1007/s11095-016-2094-y
294	2017	Chitosan	O	Spherical	None	MTX	4.75	ionic gelification	Positive	208.85	217.4	Water	26.9	RAW 264.7	Animal	blood	Macrophage	Adult	24	4.75	MTT	Tetrazolium Salt	71.55	0.275	6	10.1007/s11095-016-2094-y
295	2017	Chitosan	O	Spherical	None	MTX	4.75	ionic gelification	Positive	208.85	217.4	Water	26.9	RAW 264.7	Animal	blood	Macrophage	Adult	24	9.5	MTT	Tetrazolium Salt	63.41	0.275	6	10.1007/s11095-016-2094-y
296	2017	Chitosan	O	Spherical	None	MTX	9.5	ionic gelification	Positive	208.85	217.4	Water	26.9	RAW 264.7	Animal	blood	Macrophage	Adult	48	4.75	MTT	Tetrazolium Salt	41.06	0.275	6	10.1007/s11095-016-2094-y
297	2017	Chitosan	O	Spherical	None	MTX	9.5	ionic gelification	Positive	208.85	217.4	Water	26.9	RAW 264.7	Animal	blood	Macrophage	Adult	48	9.5	MTT	Tetrazolium Salt	34.55	0.275	6	10.1007/s11095-016-2094-y
298	2017	Chitosan	O	Spherical	None	None	0	ionic gelification	Positive	254.71	299.4	Water	35.7	RAW 264.7	Animal	blood	Macrophage	Adult	24	4.75	MTT	Tetrazolium Salt	94.23	0.437	6	10.1007/s11095-016-2094-y
299	2017	Chitosan	O	Spherical	None	None	0	ionic gelification	Positive	254.71	299.4	Water	35.7	RAW 264.7	Animal	blood	Macrophage	Adult	24	9.5	MTT	Tetrazolium Salt	86.16	0.437	6	10.1007/s11095-016-2094-y
300	2017	Chitosan	O	Spherical	None	None	0	ionic gelification	Positive	254.71	299.4	Water	35.7	RAW 264.7	Animal	blood	Macrophage	Adult	48	4.75	MTT	Tetrazolium Salt	83.46	0.437	6	10.1007/s11095-016-2094-y
301	2017	Chitosan	O	Spherical	None	None	0	ionic gelification	Positive	254.71	299.4	Water	35.7	RAW 264.7	Animal	blood	Macrophage	Adult	48	9.5	MTT	Tetrazolium Salt	79.62	0.437	6	10.1007/s11095-016-2094-y
302	2017	Chitosan	O	Spherical	None	DEX	4.75	ionic gelification	Positive	286.8	329.8	Water	18.5	RAW 264.7	Animal	blood	Macrophage	Adult	24	4.75	MTT	Tetrazolium Salt	58.08	0.286	6	10.1007/s11095-016-2094-y
303	2017	Chitosan	O	Spherical	None	DEX	4.75	ionic gelification	Positive	286.8	329.8	Water	18.5	RAW 264.7	Animal	blood	Macrophage	Adult	24	9.5	MTT	Tetrazolium Salt	43.85	0.286	6	10.1007/s11095-016-2094-y
304	2017	Chitosan	O	Spherical	None	DEX	9.5	ionic gelification	Positive	286.8	329.8	Water	18.5	RAW 264.7	Animal	blood	Macrophage	Adult	48	4.75	MTT	Tetrazolium Salt	37.69	0.286	6	10.1007/s11095-016-2094-y
305	2017	Chitosan	O	Spherical	None	DEX	9.5	ionic gelification	Positive	286.8	329.8	Water	18.5	RAW 264.7	Animal	blood	Macrophage	Adult	48	9.5	MTT	Tetrazolium Salt	31.15	0.286	6	10.1007/s11095-016-2094-y
306	2017	None	None	None	None	MTX	4.75	None	None	None	None	None	None	HEK	Human	kidney	Epithelial	Embryo	24	None	MTT	Tetrazolium Salt	11.16	None	6	10.1007/s11095-016-2094-y
307	2017	None	None	None	None	MTX	9.5	None	None	None	None	None	None	HEK	Human	kidney	Epithelial	Embryo	24	None	MTT	Tetrazolium Salt	15.14	None	6	10.1007/s11095-016-2094-y
308	2017	None	None	None	None	MTX	4.75	None	None	None	None	None	None	HEK	Human	kidney	Epithelial	Embryo	48	None	MTT	Tetrazolium Salt	20.32	None	6	10.1007/s11095-016-2094-y
309	2017	None	None	None	None	MTX	9.5	None	None	None	None	None	None	HEK	Human	kidney	Epithelial	Embryo	48	None	MTT	Tetrazolium Salt	26.29	None	6	10.1007/s11095-016-2094-y
310	2017	None	None	None	None	MTX	4.75	None	None	None	None	None	None	RAW 264.7	Animal	blood	Macrophage	Adult	24	None	MTT	Tetrazolium Salt	38.8	None	6	10.1007/s11095-016-2094-y
311	2017	None	None	None	None	MTX	9.5	None	None	None	None	None	None	RAW 264.7	Animal	blood	Macrophage	Adult	24	None	MTT	Tetrazolium Salt	49.6	None	6	10.1007/s11095-016-2094-y
312	2017	None	None	None	None	MTX	4.75	None	None	None	None	None	None	RAW 264.7	Animal	blood	Macrophage	Adult	48	None	MTT	Tetrazolium Salt	52.8	None	6	10.1007/s11095-016-2094-y
313	2017	None	None	None	None	MTX	9.5	None	None	None	None	None	None	RAW 264.7	Animal	blood	Macrophage	Adult	48	None	MTT	Tetrazolium Salt	56.4	None	6	10.1007/s11095-016-2094-y
314	2017	None	None	None	None	MTX	4.75	None	None	None	None	None	None	HEK	Human	kidney	Epithelial	Embryo	24	None	MTT	Tetrazolium Salt	2.78	None	6	10.1007/s11095-016-2094-y
315	2017	None	None	None	None	DEX	9.5	None	None	None	None	None	None	HEK	Human	kidney	Epithelial	Embryo	24	None	MTT	Tetrazolium Salt	16.32	None	6	10.1007/s11095-016-2094-y
316	2017	None	None	None	None	DEX	4.75	None	None	None	None	None	None	HEK	Human	kidney	Epithelial	Embryo	48	None	MTT	Tetrazolium Salt	20.14	None	6	10.1007/s11095-016-2094-y
317	2017	None	None	None	None	DEX	9.5	None	None	None	None	None	None	HEK	Human	kidney	Epithelial	Embryo	48	None	MTT	Tetrazolium Salt	37.85	None	6	10.1007/s11095-016-2094-y
318	2017	None	None	None	None	DEX	4.75	None	None	None	None	None	None	RAW 264.7	Animal	blood	Macrophage	Adult	24	None	MTT	Tetrazolium Salt	10.62	None	6	10.1007/s11095-016-2094-y
319	2017	None	None	None	None	DEX	9.5	None	None	None	None	None	None	RAW 264.7	Animal	blood	Macrophage	Adult	24	None	MTT	Tetrazolium Salt	26.37	None	6	10.1007/s11095-016-2094-y
320	2017	None	None	None	None	DEX	4.75	None	None	None	None	None	None	RAW 264.7	Animal	blood	Macrophage	Adult	48	None	MTT	Tetrazolium Salt	16.48	None	6	10.1007/s11095-016-2094-y
321	2017	None	None	None	None	DEX	9.5	None	None	None	None	None	None	RAW 264.7	Animal	blood	Macrophage	Adult	48	None	MTT	Tetrazolium Salt	35.16	None	6	10.1007/s11095-016-2094-y
322	2017	PGA + Asp	O	Spherical	None	None	0	nanoprecipitation method	Negative	89	79	Water	-32	RAW 264.7	Animal	blood	Macrophage	Adult	24	0	MTT	Tetrazolium Salt	101.54	0.18	7	10.2147/IJN.S151233
323	2017	PGA + Asp	O	Spherical	None	TP	0.00875772	nanoprecipitation method	Negative	89	79	Water	-32	RAW 264.7	Animal	blood	Macrophage	Adult	24	0.0456131	MTT	Tetrazolium Salt	72	0.18	7	10.2147/IJN.S151233
324	2017	PGA + Asp	O	Spherical	None	TP	0.0175154	nanoprecipitation method	Negative	89	79	Water	-32	RAW 264.7	Animal	blood	Macrophage	Adult	24	0.0912262	MTT	Tetrazolium Salt	64.62	0.18	7	10.2147/IJN.S151233
325	2017	PGA + Asp	O	Spherical	None	TP	0.0350309	nanoprecipitation method	Negative	89	79	Water	-32	RAW 264.7	Animal	blood	Macrophage	Adult	24	0.182452	MTT	Tetrazolium Salt	54.15	0.18	7	10.2147/IJN.S151233
326	2017	PGA + Asp	O	Spherical	None	None	0	nanoprecipitation method	Negative	89	79	Water	-32	RAW 264.7	Animal	blood	Macrophage	Adult	48	0	MTT	Tetrazolium Salt	100.31	0.18	7	10.2147/IJN.S151233
327	2017	PGA + Asp	O	Spherical	None	TP	0.00875772	nanoprecipitation method	Negative	89	79	Water	-32	RAW 264.7	Animal	blood	Macrophage	Adult	48	0.0456131	MTT	Tetrazolium Salt	61.54	0.18	7	10.2147/IJN.S151233
328	2017	PGA + Asp	O	Spherical	None	TP	0.0175154	nanoprecipitation method	Negative	89	79	Water	-32	RAW 264.7	Animal	blood	Macrophage	Adult	48	0.0912262	MTT	Tetrazolium Salt	43.07	0.18	7	10.2147/IJN.S151233
329	2017	PGA + Asp	O	Spherical	None	TP	0.0350309	nanoprecipitation method	Negative	89	79	Water	-32	RAW 264.7	Animal	blood	Macrophage	Adult	48	0.182452	MTT	Tetrazolium Salt	38.77	0.18	7	10.2147/IJN.S151233
330	2017	PGA + Asp	O	Spherical	None	None	0	nanoprecipitation method	Negative	89	79	Water	-32	RAW 264.7	Animal	blood	Macrophage	Adult	72	0	MTT	Tetrazolium Salt	100.31	0.18	7	10.2147/IJN.S151233
331	2017	PGA + Asp	O	Spherical	None	TP	0.00875772	nanoprecipitation method	Negative	89	79	Water	-32	RAW 264.7	Animal	blood	Macrophage	Adult	72	0.0456131	MTT	Tetrazolium Salt	44.92	0.18	7	10.2147/IJN.S151233
332	2017	PGA + Asp	O	Spherical	None	TP	0.0175154	nanoprecipitation method	Negative	89	79	Water	-32	RAW 264.7	Animal	blood	Macrophage	Adult	72	0.0912262	MTT	Tetrazolium Salt	20.31	0.18	7	10.2147/IJN.S151233
333	2017	PGA + Asp	O	Spherical	None	TP	0.0350309	nanoprecipitation method	Negative	89	79	Water	-32	RAW 264.7	Animal	blood	Macrophage	Adult	72	0.182452	MTT	Tetrazolium Salt	8.62	0.18	7	10.2147/IJN.S151233
334	2017	None	None	None	None	None	0	None	None	None	None	None	None	RAW 264.7	Animal	blood	Macrophage	Adult	24	None	MTT	Tetrazolium Salt	100.86	None	7	10.2147/IJN.S151233
335	2017	None	None	None	None	TP	0.00875772	None	None	None	None	None	None	RAW 264.7	Animal	blood	Macrophage	Adult	24	None	MTT	Tetrazolium Salt	48	None	7	10.2147/IJN.S151233
336	2017	None	None	None	None	TP	0.0175154	None	None	None	None	None	None	RAW 264.7	Animal	blood	Macrophage	Adult	24	None	MTT	Tetrazolium Salt	25.23	None	7	10.2147/IJN.S151233
337	2017	None	None	None	None	TP	0.0350309	None	None	None	None	None	None	RAW 264.7	Animal	blood	Macrophage	Adult	24	None	MTT	Tetrazolium Salt	14.15	None	7	10.2147/IJN.S151233
338	2017	None	None	None	None	None	0	None	None	None	None	None	None	RAW 264.7	Animal	blood	Macrophage	Adult	48	None	MTT	Tetrazolium Salt	100.61	None	7	10.2147/IJN.S151233
339	2017	None	None	None	None	TP	0.00875772	None	None	None	None	None	None	RAW 264.7	Animal	blood	Macrophage	Adult	48	None	MTT	Tetrazolium Salt	34.46	None	7	10.2147/IJN.S151233
340	2017	None	None	None	None	TP	0.0175154	None	None	None	None	None	None	RAW 264.7	Animal	blood	Macrophage	Adult	48	None	MTT	Tetrazolium Salt	15.38	None	7	10.2147/IJN.S151233
341	2017	None	None	None	None	TP	0.0350309	None	None	None	None	None	None	RAW 264.7	Animal	blood	Macrophage	Adult	48	None	MTT	Tetrazolium Salt	12.31	None	7	10.2147/IJN.S151233
342	2017	None	None	None	None	None	0	None	None	None	None	None	None	RAW 264.7	Animal	blood	Macrophage	Adult	72	None	MTT	Tetrazolium Salt	100.03	None	7	10.2147/IJN.S151233
343	2017	None	None	None	None	TP	0.00875772	None	None	None	None	None	None	RAW 264.7	Animal	blood	Macrophage	Adult	72	None	MTT	Tetrazolium Salt	17.23	None	7	10.2147/IJN.S151233
344	2017	None	None	None	None	TP	0.0175154	None	None	None	None	None	None	RAW 264.7	Animal	blood	Macrophage	Adult	72	None	MTT	Tetrazolium Salt	6.77	None	7	10.2147/IJN.S151233
345	2017	None	None	None	None	TP	0.0350309	None	None	None	None	None	None	RAW 264.7	Animal	blood	Macrophage	Adult	72	None	MTT	Tetrazolium Salt	4.31	None	7	10.2147/IJN.S151233
346	2015	Solid Lipid (cetyl palmitate)	O	Spherical	None	None	0	emulsification and sonication method	Negative	506.46	168	Water	-39	THP-1	Human	peripheral blood	Monocyte	Adult	24	500	MTT	Tetrazolium Salt	66.8	0.234	8	10.3390/molecules200611103
347	2015	Solid Lipid (cetyl palmitate)	O	Spherical	None	None	0	emulsification and sonication method	Negative	506.46	168	Water	-39	THP-1	Human	peripheral blood	Monocyte	Adult	24	50	MTT	Tetrazolium Salt	75.63	0.234	8	10.3390/molecules200611103
348	2015	Solid Lipid (cetyl palmitate)	O	Spherical	None	None	0	emulsification and sonication method	Negative	506.46	168	Water	-39	THP-1	Human	peripheral blood	Monocyte	Adult	24	5	MTT	Tetrazolium Salt	61.13	0.234	8	10.3390/molecules200611103
349	2015	Solid Lipid (cetyl palmitate)	O	Spherical	None	None	0	emulsification and sonication method	Negative	506.46	168	Water	-39	THP-1	Human	peripheral blood	Monocyte	Adult	24	0.5	MTT	Tetrazolium Salt	101.47	0.234	8	10.3390/molecules200611103
350	2015	Solid Lipid (cetyl palmitate)	O	Spherical	None	None	0	emulsification and sonication method	Negative	506.46	168	Water	-39	THP-1	Human	peripheral blood	Monocyte	Adult	24	0.05	MTT	Tetrazolium Salt	102.1	0.234	8	10.3390/molecules200611103
351	2015	Solid Lipid (cetyl palmitate)	O	Spherical	None	MTX	5	emulsification and sonication method	Negative	356.28	172	Water	-35	THP-1	Human	peripheral blood	Monocyte	Adult	24	500	MTT	Tetrazolium Salt	59.87	0.211	8	10.3390/molecules200611103
352	2015	Solid Lipid (cetyl palmitate)	O	Spherical	None	MTX	0.5	emulsification and sonication method	Negative	356.28	172	Water	-35	THP-1	Human	peripheral blood	Monocyte	Adult	24	50	MTT	Tetrazolium Salt	75.63	0.211	8	10.3390/molecules200611103
353	2015	Solid Lipid (cetyl palmitate)	O	Spherical	None	MTX	0.05	emulsification and sonication method	Negative	356.28	172	Water	-35	THP-1	Human	peripheral blood	Monocyte	Adult	24	5	MTT	Tetrazolium Salt	92.65	0.211	8	10.3390/molecules200611103
354	2015	Solid Lipid (cetyl palmitate)	O	Spherical	None	MTX	0.005	emulsification and sonication method	Negative	356.28	172	Water	-35	THP-1	Human	peripheral blood	Monocyte	Adult	24	0.5	MTT	Tetrazolium Salt	100.84	0.211	8	10.3390/molecules200611103
355	2015	Solid Lipid (cetyl palmitate)	O	Spherical	None	MTX	0.0005	emulsification and sonication method	Negative	356.28	172	Water	-35	THP-1	Human	peripheral blood	Monocyte	Adult	24	0.05	MTT	Tetrazolium Salt	98.32	0.211	8	10.3390/molecules200611103
356	2015	None	None	None	None	MTX	500	None	None	None	None	None	None	THP-1	Human	peripheral blood	Monocyte	Adult	24	None	MTT	Tetrazolium Salt	108.4	None	8	10.3390/molecules200611103
357	2015	None	None	None	None	MTX	50	None	None	None	None	None	None	THP-1	Human	peripheral blood	Monocyte	Adult	24	None	MTT	Tetrazolium Salt	126.68	None	8	10.3390/molecules200611103
358	2015	None	None	None	None	MTX	5	None	None	None	None	None	None	THP-1	Human	peripheral blood	Monocyte	Adult	24	None	MTT	Tetrazolium Salt	85.08	None	8	10.3390/molecules200611103
359	2015	None	None	None	None	MTX	0.5	None	None	None	None	None	None	THP-1	Human	peripheral blood	Monocyte	Adult	24	None	MTT	Tetrazolium Salt	92.65	None	8	10.3390/molecules200611103
360	2015	None	None	None	None	MTX	0.05	None	None	None	None	None	None	THP-1	Human	peripheral blood	Monocyte	Adult	24	None	MTT	Tetrazolium Salt	96.43	None	8	10.3390/molecules200611103
361	2015	Solid Lipid (cetyl palmitate)	O	Spherical	Anti-CD64	None	0	emulsification and sonication method	Negative	506.46	172	Water	-17	THP-1	Human	peripheral blood	Monocyte	Adult	24	500	MTT	Tetrazolium Salt	33.15	0.225	8	10.3390/molecules200611103
362	2015	Solid Lipid (cetyl palmitate)	O	Spherical	Anti-CD64	None	0	emulsification and sonication method	Negative	506.46	172	Water	-17	THP-1	Human	peripheral blood	Monocyte	Adult	24	50	MTT	Tetrazolium Salt	83.15	0.225	8	10.3390/molecules200611103
363	2015	Solid Lipid (cetyl palmitate)	O	Spherical	Anti-CD64	None	0	emulsification and sonication method	Negative	506.46	172	Water	-17	THP-1	Human	peripheral blood	Monocyte	Adult	24	5	MTT	Tetrazolium Salt	80.9	0.225	8	10.3390/molecules200611103
364	2015	Solid Lipid (cetyl palmitate)	O	Spherical	Anti-CD64	None	0	emulsification and sonication method	Negative	506.46	172	Water	-17	THP-1	Human	peripheral blood	Monocyte	Adult	24	0.5	MTT	Tetrazolium Salt	108.99	0.225	8	10.3390/molecules200611103
365	2015	Solid Lipid (cetyl palmitate)	O	Spherical	Anti-CD64	None	0	emulsification and sonication method	Negative	506.46	172	Water	-17	THP-1	Human	peripheral blood	Monocyte	Adult	24	0.05	MTT	Tetrazolium Salt	88.76	0.225	8	10.3390/molecules200611103
366	2015	Solid Lipid (cetyl palmitate)	O	Spherical	Anti-CD64	MTX	5	emulsification and sonication method	Negative	356.28	167	Water	-17	THP-1	Human	peripheral blood	Monocyte	Adult	24	500	MTT	Tetrazolium Salt	28.65	0.2	8	10.3390/molecules200611103
367	2015	Solid Lipid (cetyl palmitate)	O	Spherical	Anti-CD64	MTX	0.5	emulsification and sonication method	Negative	356.28	167	Water	-17	THP-1	Human	peripheral blood	Monocyte	Adult	24	50	MTT	Tetrazolium Salt	81.46	0.2	8	10.3390/molecules200611103
368	2015	Solid Lipid (cetyl palmitate)	O	Spherical	Anti-CD64	MTX	0.05	emulsification and sonication method	Negative	356.28	167	Water	-17	THP-1	Human	peripheral blood	Monocyte	Adult	24	5	MTT	Tetrazolium Salt	77.53	0.2	8	10.3390/molecules200611103
369	2015	Solid Lipid (cetyl palmitate)	O	Spherical	Anti-CD64	MTX	0.005	emulsification and sonication method	Negative	356.28	167	Water	-17	THP-1	Human	peripheral blood	Monocyte	Adult	24	0.5	MTT	Tetrazolium Salt	100	0.2	8	10.3390/molecules200611103
370	2015	Solid Lipid (cetyl palmitate)	O	Spherical	Anti-CD64	MTX	0.0005	emulsification and sonication method	Negative	356.28	167	Water	-17	THP-1	Human	peripheral blood	Monocyte	Adult	24	0.05	MTT	Tetrazolium Salt	100.56	0.2	8	10.3390/molecules200611103
371	2015	None	None	None	Anti-CD64	MTX	500	None	None	None	None	None	None	THP-1	Human	peripheral blood	Monocyte	Adult	24	None	MTT	Tetrazolium Salt	108.99	None	8	10.3390/molecules200611103
372	2015	None	None	None	Anti-CD64	MTX	50	None	None	None	None	None	None	THP-1	Human	peripheral blood	Monocyte	Adult	24	None	MTT	Tetrazolium Salt	127.53	None	8	10.3390/molecules200611103
373	2015	None	None	None	Anti-CD64	MTX	5	None	None	None	None	None	None	THP-1	Human	peripheral blood	Monocyte	Adult	24	None	MTT	Tetrazolium Salt	85.39	None	8	10.3390/molecules200611103
374	2015	None	None	None	Anti-CD64	MTX	0.5	None	None	None	None	None	None	THP-1	Human	peripheral blood	Monocyte	Adult	24	None	MTT	Tetrazolium Salt	95.26	None	8	10.3390/molecules200611103
375	2015	None	None	None	Anti-CD64	MTX	0.05	None	None	None	None	None	None	THP-1	Human	peripheral blood	Monocyte	Adult	24	None	MTT	Tetrazolium Salt	97.19	None	8	10.3390/molecules200611103
376	2022	Polydopamine	O	Spherical	None	None	0	polymerization	Negative	168.3		PBS	-21.6	RAW 264.7	Animal	blood	Macrophage	Adult	24	0	CCK-8	Tetrazolium Salt	99.54		9	10.1016/j.bioactmat.2022.03.028
377	2022	Polydopamine	O	Spherical	None	None	0	polymerization	Negative	168.3		PBS	-21.6	RAW 264.7	Animal	blood	Macrophage	Adult	24	5	CCK-8	Tetrazolium Salt	101.62		9	10.1016/j.bioactmat.2022.03.028
378	2022	Polydopamine	O	Spherical	None	None	0	polymerization	Negative	168.3		PBS	-21.6	RAW 264.7	Animal	blood	Macrophage	Adult	24	10	CCK-8	Tetrazolium Salt	99.54		9	10.1016/j.bioactmat.2022.03.028
379	2022	Polydopamine	O	Spherical	None	None	0	polymerization	Negative	168.3		PBS	-21.6	RAW 264.7	Animal	blood	Macrophage	Adult	24	20	CCK-8	Tetrazolium Salt	102.15		9	10.1016/j.bioactmat.2022.03.028
380	2022	Polydopamine	O	Spherical	None	None	0	polymerization	Negative	168.3		PBS	-21.6	RAW 264.7	Animal	blood	Macrophage	Adult	24	50	CCK-8	Tetrazolium Salt	102.67		9	10.1016/j.bioactmat.2022.03.028
381	2022	Polydopamine	O	Spherical	None	None	0	polymerization	Negative	168.3		PBS	-21.6	RAW 264.7	Animal	blood	Macrophage	Adult	24	100	CCK-8	Tetrazolium Salt	105.28		9	10.1016/j.bioactmat.2022.03.028
382	2022	Polydopamine	O	Spherical	None	None	0	polymerization	Negative	168.3		PBS	-21.6	RAW 264.7	Animal	blood	Macrophage	Adult	24	200	CCK-8	Tetrazolium Salt	99.54		9	10.1016/j.bioactmat.2022.03.028
383	2022	Polydopamine	O	Spherical	3-dimethylamino-1-propylamine	None	0	polymerization	Positive	153.5		PBS	1.49	RAW 264.7	Animal	blood	Macrophage	Adult	24	0	CCK-8	Tetrazolium Salt	99.54		9	10.1016/j.bioactmat.2022.03.028
384	2022	Polydopamine	O	Spherical	3-dimethylamino-1-propylamine	None	0	polymerization	Positive	153.5		PBS	1.49	RAW 264.7	Animal	blood	Macrophage	Adult	24	5	CCK-8	Tetrazolium Salt	109.44		9	10.1016/j.bioactmat.2022.03.028
385	2022	Polydopamine	O	Spherical	3-dimethylamino-1-propylamine	None	0	polymerization	Positive	153.5		PBS	1.49	RAW 264.7	Animal	blood	Macrophage	Adult	24	10	CCK-8	Tetrazolium Salt	105.8		9	10.1016/j.bioactmat.2022.03.028
386	2022	Polydopamine	O	Spherical	3-dimethylamino-1-propylamine	None	0	polymerization	Positive	153.5		PBS	1.49	RAW 264.7	Animal	blood	Macrophage	Adult	24	20	CCK-8	Tetrazolium Salt	102.14		9	10.1016/j.bioactmat.2022.03.028
387	2022	Polydopamine	O	Spherical	3-dimethylamino-1-propylamine	None	0	polymerization	Positive	153.5		PBS	1.49	RAW 264.7	Animal	blood	Macrophage	Adult	24	50	CCK-8	Tetrazolium Salt	100.59		9	10.1016/j.bioactmat.2022.03.028
388	2022	Polydopamine	O	Spherical	3-dimethylamino-1-propylamine	None	0	polymerization	Positive	153.5		PBS	1.49	RAW 264.7	Animal	blood	Macrophage	Adult	24	100	CCK-8	Tetrazolium Salt	85.99		9	10.1016/j.bioactmat.2022.03.028
389	2022	Polydopamine	O	Spherical	3-dimethylamino-1-propylamine	None	0	polymerization	Positive	153.5		PBS	1.49	RAW 264.7	Animal	blood	Macrophage	Adult	24	200	CCK-8	Tetrazolium Salt	70.88		9	10.1016/j.bioactmat.2022.03.028
390	2022	Polydopamine	O	Spherical	3,3-iminobis	None	0	polymerization	Positive	155.96		PBS	10.32	RAW 264.7	Animal	blood	Macrophage	Adult	24	0	CCK-8	Tetrazolium Salt	99.54		9	10.1016/j.bioactmat.2022.03.028
391	2022	Polydopamine	O	Spherical	3,3-iminobis	None	0	polymerization	Positive	155.96		PBS	10.32	RAW 264.7	Animal	blood	Macrophage	Adult	24	5	CCK-8	Tetrazolium Salt	108.4		9	10.1016/j.bioactmat.2022.03.028
392	2022	Polydopamine	O	Spherical	3,3-iminobis	None	0	polymerization	Positive	155.96		PBS	10.32	RAW 264.7	Animal	blood	Macrophage	Adult	24	10	CCK-8	Tetrazolium Salt	111		9	10.1016/j.bioactmat.2022.03.028
393	2022	Polydopamine	O	Spherical	3,3-iminobis	None	0	polymerization	Positive	155.96		PBS	10.32	RAW 264.7	Animal	blood	Macrophage	Adult	24	20	CCK-8	Tetrazolium Salt	103.19		9	10.1016/j.bioactmat.2022.03.028
394	2022	Polydopamine	O	Spherical	3,3-iminobis	None	0	polymerization	Positive	155.96		PBS	10.32	RAW 264.7	Animal	blood	Macrophage	Adult	24	50	CCK-8	Tetrazolium Salt	98.5		9	10.1016/j.bioactmat.2022.03.028
395	2022	Polydopamine	O	Spherical	3,3-iminobis	None	0	polymerization	Positive	155.96		PBS	10.32	RAW 264.7	Animal	blood	Macrophage	Adult	24	100	CCK-8	Tetrazolium Salt	84.95		9	10.1016/j.bioactmat.2022.03.028
396	2022	Polydopamine	O	Spherical	3,3-iminobis	None	0	polymerization	Positive	155.96		PBS	10.32	RAW 264.7	Animal	blood	Macrophage	Adult	24	200	CCK-8	Tetrazolium Salt	65.67		9	10.1016/j.bioactmat.2022.03.028
397	2022	Polydopamine	O	Spherical	None	None	0	polymerization	Negative	168.3		PBS	-21.6	Chondrocyte	Animal	Joint Cartilage	Chondrocyte	Neonatal	24	0	CCK-8	Tetrazolium Salt	100.06		9	10.1016/j.bioactmat.2022.03.028
398	2022	Polydopamine	O	Spherical	None	None	0	polymerization	Negative	168.3		PBS	-21.6	Chondrocyte	Animal	Joint Cartilage	Chondrocyte	Neonatal	24	5	CCK-8	Tetrazolium Salt	130.54		9	10.1016/j.bioactmat.2022.03.028
399	2022	Polydopamine	O	Spherical	None	None	0	polymerization	Negative	168.3		PBS	-21.6	Chondrocyte	Animal	Joint Cartilage	Chondrocyte	Neonatal	24	10	CCK-8	Tetrazolium Salt	129.52		9	10.1016/j.bioactmat.2022.03.028
400	2022	Polydopamine	O	Spherical	None	None	0	polymerization	Negative	168.3		PBS	-21.6	Chondrocyte	Animal	Joint Cartilage	Chondrocyte	Neonatal	24	20	CCK-8	Tetrazolium Salt	128.51		9	10.1016/j.bioactmat.2022.03.028
401	2022	Polydopamine	O	Spherical	None	None	0	polymerization	Negative	168.3		PBS	-21.6	Chondrocyte	Animal	Joint Cartilage	Chondrocyte	Neonatal	24	50	CCK-8	Tetrazolium Salt	128.51		9	10.1016/j.bioactmat.2022.03.028
402	2022	Polydopamine	O	Spherical	None	None	0	polymerization	Negative	168.3		PBS	-21.6	Chondrocyte	Animal	Joint Cartilage	Chondrocyte	Neonatal	24	100	CCK-8	Tetrazolium Salt	124.44		9	10.1016/j.bioactmat.2022.03.028
403	2022	Polydopamine	O	Spherical	None	None	0	polymerization	Negative	168.3		PBS	-21.6	Chondrocyte	Animal	Joint Cartilage	Chondrocyte	Neonatal	24	200	CCK-8	Tetrazolium Salt	97.52		9	10.1016/j.bioactmat.2022.03.028
404	2022	Polydopamine	O	Spherical	3-dimethylamino-1-propylamine	None	0	polymerization	Positive	153.5		PBS	1.49	Chondrocyte	Animal	Joint Cartilage	Chondrocyte	Neonatal	24	0	CCK-8	Tetrazolium Salt	100.06		9	10.1016/j.bioactmat.2022.03.028
405	2022	Polydopamine	O	Spherical	3-dimethylamino-1-propylamine	None	0	polymerization	Positive	153.5		PBS	1.49	Chondrocyte	Animal	Joint Cartilage	Chondrocyte	Neonatal	24	5	CCK-8	Tetrazolium Salt	109.71		9	10.1016/j.bioactmat.2022.03.028
406	2022	Polydopamine	O	Spherical	3-dimethylamino-1-propylamine	None	0	polymerization	Positive	153.5		PBS	1.49	Chondrocyte	Animal	Joint Cartilage	Chondrocyte	Neonatal	24	10	CCK-8	Tetrazolium Salt	119.87		9	10.1016/j.bioactmat.2022.03.028
407	2022	Polydopamine	O	Spherical	3-dimethylamino-1-propylamine	None	0	polymerization	Positive	153.5		PBS	1.49	Chondrocyte	Animal	Joint Cartilage	Chondrocyte	Neonatal	24	20	CCK-8	Tetrazolium Salt	118.35		9	10.1016/j.bioactmat.2022.03.028
408	2022	Polydopamine	O	Spherical	3-dimethylamino-1-propylamine	None	0	polymerization	Positive	153.5		PBS	1.49	Chondrocyte	Animal	Joint Cartilage	Chondrocyte	Neonatal	24	50	CCK-8	Tetrazolium Salt	136.63		9	10.1016/j.bioactmat.2022.03.028
409	2022	Polydopamine	O	Spherical	3-dimethylamino-1-propylamine	None	0	polymerization	Positive	153.5		PBS	1.49	Chondrocyte	Animal	Joint Cartilage	Chondrocyte	Neonatal	24	100	CCK-8	Tetrazolium Salt	113.27		9	10.1016/j.bioactmat.2022.03.028
410	2022	Polydopamine	O	Spherical	3-dimethylamino-1-propylamine	None	0	polymerization	Positive	153.5		PBS	1.49	Chondrocyte	Animal	Joint Cartilage	Chondrocyte	Neonatal	24	200	CCK-8	Tetrazolium Salt	84.83		9	10.1016/j.bioactmat.2022.03.028
411	2022	Polydopamine	O	Spherical	3,3-iminobis	None	0	polymerization	Positive	155.96		PBS	10.32	Chondrocyte	Animal	Joint Cartilage	Chondrocyte	Neonatal	24	0	CCK-8	Tetrazolium Salt	100.06		9	10.1016/j.bioactmat.2022.03.028
412	2022	Polydopamine	O	Spherical	3,3-iminobis	None	0	polymerization	Positive	155.96		PBS	10.32	Chondrocyte	Animal	Joint Cartilage	Chondrocyte	Neonatal	24	5	CCK-8	Tetrazolium Salt	115.8		9	10.1016/j.bioactmat.2022.03.028
413	2022	Polydopamine	O	Spherical	3,3-iminobis	None	0	polymerization	Positive	155.96		PBS	10.32	Chondrocyte	Animal	Joint Cartilage	Chondrocyte	Neonatal	24	10	CCK-8	Tetrazolium Salt	120.38		9	10.1016/j.bioactmat.2022.03.028
414	2022	Polydopamine	O	Spherical	3,3-iminobis	None	0	polymerization	Positive	155.96		PBS	10.32	Chondrocyte	Animal	Joint Cartilage	Chondrocyte	Neonatal	24	20	CCK-8	Tetrazolium Salt	117.33		9	10.1016/j.bioactmat.2022.03.028
415	2022	Polydopamine	O	Spherical	3,3-iminobis	None	0	polymerization	Positive	155.96		PBS	10.32	Chondrocyte	Animal	Joint Cartilage	Chondrocyte	Neonatal	24	50	CCK-8	Tetrazolium Salt	120.38		9	10.1016/j.bioactmat.2022.03.028
416	2022	Polydopamine	O	Spherical	3,3-iminobis	None	0	polymerization	Positive	155.96		PBS	10.32	Chondrocyte	Animal	Joint Cartilage	Chondrocyte	Neonatal	24	100	CCK-8	Tetrazolium Salt	98.54		9	10.1016/j.bioactmat.2022.03.028
417	2022	Polydopamine	O	Spherical	3,3-iminobis	None	0	polymerization	Positive	155.96		PBS	10.32	Chondrocyte	Animal	Joint Cartilage	Chondrocyte	Neonatal	24	200	CCK-8	Tetrazolium Salt	90.92		9	10.1016/j.bioactmat.2022.03.028
418	2022	Polydopamine	O	Spherical	None	None	0	polymerization	Negative	168.3		PBS	-21.6	Osteoblasts	Animal	Connective Tissue	Cuboidal	Neonatal	24	0	CCK-8	Tetrazolium Salt	100.72		9	10.1016/j.bioactmat.2022.03.028
419	2022	Polydopamine	O	Spherical	None	None	0	polymerization	Negative	168.3		PBS	-21.6	Osteoblasts	Animal	Connective Tissue	Cuboidal	Neonatal	24	5	CCK-8	Tetrazolium Salt	110.68		9	10.1016/j.bioactmat.2022.03.028
420	2022	Polydopamine	O	Spherical	None	None	0	polymerization	Negative	168.3		PBS	-21.6	Osteoblasts	Animal	Connective Tissue	Cuboidal	Neonatal	24	10	CCK-8	Tetrazolium Salt	125.9		9	10.1016/j.bioactmat.2022.03.028
421	2022	Polydopamine	O	Spherical	None	None	0	polymerization	Negative	168.3		PBS	-21.6	Osteoblasts	Animal	Connective Tissue	Cuboidal	Neonatal	24	20	CCK-8	Tetrazolium Salt	125.38		9	10.1016/j.bioactmat.2022.03.028
422	2022	Polydopamine	O	Spherical	None	None	0	polymerization	Negative	168.3		PBS	-21.6	Osteoblasts	Animal	Connective Tissue	Cuboidal	Neonatal	24	50	CCK-8	Tetrazolium Salt	115.41		9	10.1016/j.bioactmat.2022.03.028
423	2022	Polydopamine	O	Spherical	None	None	0	polymerization	Negative	168.3		PBS	-21.6	Osteoblasts	Animal	Connective Tissue	Cuboidal	Neonatal	24	100	CCK-8	Tetrazolium Salt	123.8		9	10.1016/j.bioactmat.2022.03.028
424	2022	Polydopamine	O	Spherical	None	None	0	polymerization	Negative	168.3		PBS	-21.6	Osteoblasts	Animal	Connective Tissue	Cuboidal	Neonatal	24	200	CCK-8	Tetrazolium Salt	110.69		9	10.1016/j.bioactmat.2022.03.028
425	2022	Polydopamine	O	Spherical	3-dimethylamino-1-propylamine	None	0	polymerization	Positive	153.5		PBS	1.49	Osteoblasts	Animal	Connective Tissue	Cuboidal	Neonatal	24	0	CCK-8	Tetrazolium Salt	100.19		9	10.1016/j.bioactmat.2022.03.028
426	2022	Polydopamine	O	Spherical	3-dimethylamino-1-propylamine	None	0	polymerization	Positive	153.5		PBS	1.49	Osteoblasts	Animal	Connective Tissue	Cuboidal	Neonatal	24	5	CCK-8	Tetrazolium Salt	115.93		9	10.1016/j.bioactmat.2022.03.028
427	2022	Polydopamine	O	Spherical	3-dimethylamino-1-propylamine	None	0	polymerization	Positive	153.5		PBS	1.49	Osteoblasts	Animal	Connective Tissue	Cuboidal	Neonatal	24	10	CCK-8	Tetrazolium Salt	121.7		9	10.1016/j.bioactmat.2022.03.028
428	2022	Polydopamine	O	Spherical	3-dimethylamino-1-propylamine	None	0	polymerization	Positive	153.5		PBS	1.49	Osteoblasts	Animal	Connective Tissue	Cuboidal	Neonatal	24	20	CCK-8	Tetrazolium Salt	128.52		9	10.1016/j.bioactmat.2022.03.028
429	2022	Polydopamine	O	Spherical	3-dimethylamino-1-propylamine	None	0	polymerization	Positive	153.5		PBS	1.49	Osteoblasts	Animal	Connective Tissue	Cuboidal	Neonatal	24	50	CCK-8	Tetrazolium Salt	130.62		9	10.1016/j.bioactmat.2022.03.028
430	2022	Polydopamine	O	Spherical	3-dimethylamino-1-propylamine	None	0	polymerization	Positive	153.5		PBS	1.49	Osteoblasts	Animal	Connective Tissue	Cuboidal	Neonatal	24	100	CCK-8	Tetrazolium Salt	131.67		9	10.1016/j.bioactmat.2022.03.028
431	2022	Polydopamine	O	Spherical	3-dimethylamino-1-propylamine	None	0	polymerization	Positive	153.5		PBS	1.49	Osteoblasts	Animal	Connective Tissue	Cuboidal	Neonatal	24	200	CCK-8	Tetrazolium Salt	113.31		9	10.1016/j.bioactmat.2022.03.028
432	2022	Polydopamine	O	Spherical	3,3-iminobis	None	0	polymerization	Positive	155.96		PBS	10.32	Osteoblasts	Animal	Connective Tissue	Cuboidal	Neonatal	24	0	CCK-8	Tetrazolium Salt	100.72		9	10.1016/j.bioactmat.2022.03.028
433	2022	Polydopamine	O	Spherical	3,3-iminobis	None	0	polymerization	Positive	155.96		PBS	10.32	Osteoblasts	Animal	Connective Tissue	Cuboidal	Neonatal	24	5	CCK-8	Tetrazolium Salt	106.49		9	10.1016/j.bioactmat.2022.03.028
434	2022	Polydopamine	O	Spherical	3,3-iminobis	None	0	polymerization	Positive	155.96		PBS	10.32	Osteoblasts	Animal	Connective Tissue	Cuboidal	Neonatal	24	10	CCK-8	Tetrazolium Salt	117.51		9	10.1016/j.bioactmat.2022.03.028
435	2022	Polydopamine	O	Spherical	3,3-iminobis	None	0	polymerization	Positive	155.96		PBS	10.32	Osteoblasts	Animal	Connective Tissue	Cuboidal	Neonatal	24	20	CCK-8	Tetrazolium Salt	115.41		9	10.1016/j.bioactmat.2022.03.028
436	2022	Polydopamine	O	Spherical	3,3-iminobis	None	0	polymerization	Positive	155.96		PBS	10.32	Osteoblasts	Animal	Connective Tissue	Cuboidal	Neonatal	24	50	CCK-8	Tetrazolium Salt	106.49		9	10.1016/j.bioactmat.2022.03.028
437	2022	Polydopamine	O	Spherical	3,3-iminobis	None	0	polymerization	Positive	155.96		PBS	10.32	Osteoblasts	Animal	Connective Tissue	Cuboidal	Neonatal	24	100	CCK-8	Tetrazolium Salt	102.29		9	10.1016/j.bioactmat.2022.03.028
438	2022	Polydopamine	O	Spherical	3,3-iminobis	None	0	polymerization	Positive	155.96		PBS	10.32	Osteoblasts	Animal	Connective Tissue	Cuboidal	Neonatal	24	200	CCK-8	Tetrazolium Salt	107.54		9	10.1016/j.bioactmat.2022.03.028
439	2020	Human Serum Albumin	O	Spherical	None	None	0	emulsion and solvent evaporation	Positive	140.36	142.1	PBS	0.58	Neutrophils	Human	Blood	Granulocyte	Adult	24	25	CCK-8	Tetrazolium Salt	97.97	0.198	10	10.1021/acsami.0c19468
440	2020	Human Serum Albumin	O	Spherical	None	None	0	emulsion and solvent evaporation	Positive	140.36	142.1	PBS	0.58	Neutrophils	Human	Blood	Granulocyte	Adult	24	50	CCK-8	Tetrazolium Salt	97.97	0.198	10	10.1021/acsami.0c19468
441	2020	Human Serum Albumin	O	Spherical	None	None	0	emulsion and solvent evaporation	Positive	140.36	142.1	PBS	0.58	Neutrophils	Human	Blood	Granulocyte	Adult	24	100	CCK-8	Tetrazolium Salt	97.5	0.198	10	10.1021/acsami.0c19468
442	2020	Human Serum Albumin	O	Spherical	None	None	0	emulsion and solvent evaporation	Positive	140.36	142.1	PBS	0.58	Neutrophils	Human	Blood	Granulocyte	Adult	24	150	CCK-8	Tetrazolium Salt	93.3	0.198	10	10.1021/acsami.0c19468
443	2020	Human Serum Albumin	O	Spherical	None	None	0	emulsion and solvent evaporation	Positive	140.36	142.1	PBS	0.58	Neutrophils	Human	Blood	Granulocyte	Adult	24	200	CCK-8	Tetrazolium Salt	88.6	0.198	10	10.1021/acsami.0c19468
444	2020	Human Serum Albumin	O	Spherical	None	MTX	1.3225	emulsion and solvent evaporation	Positive	183.6	167.6	PBS	1.08	Neutrophils	Human	Blood	Granulocyte	Adult	24	25	CCK-8	Tetrazolium Salt	93.28	0.208	10	10.1021/acsami.0c19468
445	2020	Human Serum Albumin	O	Spherical	None	MTX	2.645	emulsion and solvent evaporation	Positive	183.6	167.6	PBS	1.08	Neutrophils	Human	Blood	Granulocyte	Adult	24	50	CCK-8	Tetrazolium Salt	89.06	0.208	10	10.1021/acsami.0c19468
446	2020	Human Serum Albumin	O	Spherical	None	MTX	5.29	emulsion and solvent evaporation	Positive	183.6	167.6	PBS	1.08	Neutrophils	Human	Blood	Granulocyte	Adult	24	100	CCK-8	Tetrazolium Salt	85.78	0.208	10	10.1021/acsami.0c19468
447	2020	Human Serum Albumin	O	Spherical	None	MTX	7.935	emulsion and solvent evaporation	Positive	183.6	167.6	PBS	1.08	Neutrophils	Human	Blood	Granulocyte	Adult	24	150	CCK-8	Tetrazolium Salt	76.88	0.208	10	10.1021/acsami.0c19468
448	2020	Human Serum Albumin	O	Spherical	None	MTX	10.58	emulsion and solvent evaporation	Positive	183.6	167.6	PBS	1.08	Neutrophils	Human	Blood	Granulocyte	Adult	24	200	CCK-8	Tetrazolium Salt	73.13	0.208	10	10.1021/acsami.0c19468
449	2020	Human Serum Albumin	O	Spherical	Mannose	MTX	1.0725	emulsion and solvent evaporation	Positive	182.14	188.17	PBS	1.22	Neutrophils	Human	Blood	Granulocyte	Adult	24	25	CCK-8	Tetrazolium Salt	92.34	0.243	10	10.1021/acsami.0c19468
450	2020	Human Serum Albumin	O	Spherical	Mannose	MTX	2.145	emulsion and solvent evaporation	Positive	182.14	188.17	PBS	1.22	Neutrophils	Human	Blood	Granulocyte	Adult	24	50	CCK-8	Tetrazolium Salt	84.38	0.243	10	10.1021/acsami.0c19468
451	2020	Human Serum Albumin	O	Spherical	Mannose	MTX	4.29	emulsion and solvent evaporation	Positive	182.14	188.17	PBS	1.22	Neutrophils	Human	Blood	Granulocyte	Adult	24	100	CCK-8	Tetrazolium Salt	80.63	0.243	10	10.1021/acsami.0c19468
452	2020	Human Serum Albumin	O	Spherical	Mannose	MTX	6.435	emulsion and solvent evaporation	Positive	182.14	188.17	PBS	1.22	Neutrophils	Human	Blood	Granulocyte	Adult	24	150	CCK-8	Tetrazolium Salt	76.88	0.243	10	10.1021/acsami.0c19468
453	2020	Human Serum Albumin	O	Spherical	Mannose	MTX	8.58	emulsion and solvent evaporation	Positive	182.14	188.17	PBS	1.22	Neutrophils	Human	Blood	Granulocyte	Adult	24	200	CCK-8	Tetrazolium Salt	70.78	0.243	10	10.1021/acsami.0c19468
454	2020	None	None	None	None	MTX	25	None	None	None	None	None	None	Neutrophils	Human	Blood	Granulocyte	Adult	24	None	CCK-8	Tetrazolium Salt	78.28	None	10	10.1021/acsami.0c19468
455	2020	None	None	None	None	MTX	50	None	None	None	None	None	None	Neutrophils	Human	Blood	Granulocyte	Adult	24	None	CCK-8	Tetrazolium Salt	72.66	None	10	10.1021/acsami.0c19468
456	2020	None	None	None	None	MTX	100	None	None	None	None	None	None	Neutrophils	Human	Blood	Granulocyte	Adult	24	None	CCK-8	Tetrazolium Salt	68.44	None	10	10.1021/acsami.0c19468
457	2020	None	None	None	None	MTX	150	None	None	None	None	None	None	Neutrophils	Human	Blood	Granulocyte	Adult	24	None	CCK-8	Tetrazolium Salt	62.81	None	10	10.1021/acsami.0c19468
458	2020	None	None	None	None	MTX	200	None	None	None	None	None	None	Neutrophils	Human	Blood	Granulocyte	Adult	24	None	CCK-8	Tetrazolium Salt	53.9	None	10	10.1021/acsami.0c19468
459	2020	Human Serum Albumin	O	Spherical	None	None	0	emulsion and solvent evaporation	Positive	140.36	142.1	PBS	0.58	Neutrophils	Human	Blood	Granulocyte	Adult	48	25	CCK-8	Tetrazolium Salt	96.27	0.198	10	10.1021/acsami.0c19468
460	2020	Human Serum Albumin	O	Spherical	None	None	0	emulsion and solvent evaporation	Positive	140.36	142.1	PBS	0.58	Neutrophils	Human	Blood	Granulocyte	Adult	48	50	CCK-8	Tetrazolium Salt	94.03	0.198	10	10.1021/acsami.0c19468
461	2020	Human Serum Albumin	O	Spherical	None	None	0	emulsion and solvent evaporation	Positive	140.36	142.1	PBS	0.58	Neutrophils	Human	Blood	Granulocyte	Adult	48	100	CCK-8	Tetrazolium Salt	91.34	0.198	10	10.1021/acsami.0c19468
462	2020	Human Serum Albumin	O	Spherical	None	None	0	emulsion and solvent evaporation	Positive	140.36	142.1	PBS	0.58	Neutrophils	Human	Blood	Granulocyte	Adult	48	150	CCK-8	Tetrazolium Salt	89.1	0.198	10	10.1021/acsami.0c19468
463	2020	Human Serum Albumin	O	Spherical	None	None	0	emulsion and solvent evaporation	Positive	140.36	142.1	PBS	0.58	Neutrophils	Human	Blood	Granulocyte	Adult	48	200	CCK-8	Tetrazolium Salt	84.18	0.198	10	10.1021/acsami.0c19468
464	2020	Human Serum Albumin	O	Spherical	None	MTX	1.3225	emulsion and solvent evaporation	Positive	183.6	167.6	PBS	1.08	Neutrophils	Human	Blood	Granulocyte	Adult	48	25	CCK-8	Tetrazolium Salt	88.66	0.208	10	10.1021/acsami.0c19468
465	2020	Human Serum Albumin	O	Spherical	None	MTX	2.645	emulsion and solvent evaporation	Positive	183.6	167.6	PBS	1.08	Neutrophils	Human	Blood	Granulocyte	Adult	48	50	CCK-8	Tetrazolium Salt	82.39	0.208	10	10.1021/acsami.0c19468
466	2020	Human Serum Albumin	O	Spherical	None	MTX	5.29	emulsion and solvent evaporation	Positive	183.6	167.6	PBS	1.08	Neutrophils	Human	Blood	Granulocyte	Adult	48	100	CCK-8	Tetrazolium Salt	77.01	0.208	10	10.1021/acsami.0c19468
467	2020	Human Serum Albumin	O	Spherical	None	MTX	7.935	emulsion and solvent evaporation	Positive	183.6	167.6	PBS	1.08	Neutrophils	Human	Blood	Granulocyte	Adult	48	150	CCK-8	Tetrazolium Salt	72.99	0.208	10	10.1021/acsami.0c19468
468	2020	Human Serum Albumin	O	Spherical	None	MTX	10.58	emulsion and solvent evaporation	Positive	183.6	167.6	PBS	1.08	Neutrophils	Human	Blood	Granulocyte	Adult	48	200	CCK-8	Tetrazolium Salt	68.51	0.208	10	10.1021/acsami.0c19468
469	2020	Human Serum Albumin	O	Spherical	Mannose	MTX	1.0725	emulsion and solvent evaporation	Positive	182.14	188.17	PBS	1.22	Neutrophils	Human	Blood	Granulocyte	Adult	48	25	CCK-8	Tetrazolium Salt	87.76	0.243	10	10.1021/acsami.0c19468
470	2020	Human Serum Albumin	O	Spherical	Mannose	MTX	2.145	emulsion and solvent evaporation	Positive	182.14	188.17	PBS	1.22	Neutrophils	Human	Blood	Granulocyte	Adult	48	50	CCK-8	Tetrazolium Salt	82.39	0.243	10	10.1021/acsami.0c19468
471	2020	Human Serum Albumin	O	Spherical	Mannose	MTX	4.29	emulsion and solvent evaporation	Positive	182.14	188.17	PBS	1.22	Neutrophils	Human	Blood	Granulocyte	Adult	48	100	CCK-8	Tetrazolium Salt	75.67	0.243	10	10.1021/acsami.0c19468
472	2020	Human Serum Albumin	O	Spherical	Mannose	MTX	6.435	emulsion and solvent evaporation	Positive	182.14	188.17	PBS	1.22	Neutrophils	Human	Blood	Granulocyte	Adult	48	150	CCK-8	Tetrazolium Salt	68.51	0.243	10	10.1021/acsami.0c19468
473	2020	Human Serum Albumin	O	Spherical	Mannose	MTX	8.58	emulsion and solvent evaporation	Positive	182.14	188.17	PBS	1.22	Neutrophils	Human	Blood	Granulocyte	Adult	48	200	CCK-8	Tetrazolium Salt	62.69	0.243	10	10.1021/acsami.0c19468
474	2020	None	None	None	None	MTX	25	None	None	None	None	None	None	Neutrophils	Human	Blood	Granulocyte	Adult	48	None	CCK-8	Tetrazolium Salt	74.78	None	10	10.1021/acsami.0c19468
475	2020	None	None	None	None	MTX	50	None	None	None	None	None	None	Neutrophils	Human	Blood	Granulocyte	Adult	48	None	CCK-8	Tetrazolium Salt	68.96	None	10	10.1021/acsami.0c19468
476	2020	None	None	None	None	MTX	100	None	None	None	None	None	None	Neutrophils	Human	Blood	Granulocyte	Adult	48	None	CCK-8	Tetrazolium Salt	60.45	None	10	10.1021/acsami.0c19468
477	2020	None	None	None	None	MTX	150	None	None	None	None	None	None	Neutrophils	Human	Blood	Granulocyte	Adult	48	None	CCK-8	Tetrazolium Salt	55.07	None	10	10.1021/acsami.0c19468
478	2020	None	None	None	None	MTX	200	None	None	None	None	None	None	Neutrophils	Human	Blood	Granulocyte	Adult	48	None	CCK-8	Tetrazolium Salt	50.6	None	10	10.1021/acsami.0c19468
479	2020	Human Serum Albumin	O	Spherical	None	None	0	emulsion and solvent evaporation	Positive	140.36	142.1	PBS	0.58	Neutrophils	Human	Blood	Granulocyte	Adult	72	25	CCK-8	Tetrazolium Salt	91.08	0.198	10	10.1021/acsami.0c19468
480	2020	Human Serum Albumin	O	Spherical	None	None	0	emulsion and solvent evaporation	Positive	140.36	142.1	PBS	0.58	Neutrophils	Human	Blood	Granulocyte	Adult	72	50	CCK-8	Tetrazolium Salt	89.35	0.198	10	10.1021/acsami.0c19468
481	2020	Human Serum Albumin	O	Spherical	None	None	0	emulsion and solvent evaporation	Positive	140.36	142.1	PBS	0.58	Neutrophils	Human	Blood	Granulocyte	Adult	72	100	CCK-8	Tetrazolium Salt	86.33	0.198	10	10.1021/acsami.0c19468
482	2020	Human Serum Albumin	O	Spherical	None	None	0	emulsion and solvent evaporation	Positive	140.36	142.1	PBS	0.58	Neutrophils	Human	Blood	Granulocyte	Adult	72	150	CCK-8	Tetrazolium Salt	85.04	0.198	10	10.1021/acsami.0c19468
483	2020	Human Serum Albumin	O	Spherical	None	None	0	emulsion and solvent evaporation	Positive	140.36	142.1	PBS	0.58	Neutrophils	Human	Blood	Granulocyte	Adult	72	200	CCK-8	Tetrazolium Salt	78.13	0.198	10	10.1021/acsami.0c19468
484	2020	Human Serum Albumin	O	Spherical	None	MTX	1.3225	emulsion and solvent evaporation	Positive	183.6	167.6	PBS	1.08	Neutrophils	Human	Blood	Granulocyte	Adult	72	25	CCK-8	Tetrazolium Salt	85.47	0.208	10	10.1021/acsami.0c19468
485	2020	Human Serum Albumin	O	Spherical	None	MTX	2.645	emulsion and solvent evaporation	Positive	183.6	167.6	PBS	1.08	Neutrophils	Human	Blood	Granulocyte	Adult	72	50	CCK-8	Tetrazolium Salt	78.13	0.208	10	10.1021/acsami.0c19468
486	2020	Human Serum Albumin	O	Spherical	None	MTX	5.29	emulsion and solvent evaporation	Positive	183.6	167.6	PBS	1.08	Neutrophils	Human	Blood	Granulocyte	Adult	72	100	CCK-8	Tetrazolium Salt	75.11	0.208	10	10.1021/acsami.0c19468
487	2020	Human Serum Albumin	O	Spherical	None	MTX	7.935	emulsion and solvent evaporation	Positive	183.6	167.6	PBS	1.08	Neutrophils	Human	Blood	Granulocyte	Adult	72	150	CCK-8	Tetrazolium Salt	67.77	0.208	10	10.1021/acsami.0c19468
488	2020	Human Serum Albumin	O	Spherical	None	MTX	10.58	emulsion and solvent evaporation	Positive	183.6	167.6	PBS	1.08	Neutrophils	Human	Blood	Granulocyte	Adult	72	200	CCK-8	Tetrazolium Salt	61.73	0.208	10	10.1021/acsami.0c19468
489	2020	Human Serum Albumin	O	Spherical	Mannose	MTX	1.0725	emulsion and solvent evaporation	Positive	182.14	188.17	PBS	1.22	Neutrophils	Human	Blood	Granulocyte	Adult	72	25	CCK-8	Tetrazolium Salt	83.74	0.243	10	10.1021/acsami.0c19468
490	2020	Human Serum Albumin	O	Spherical	Mannose	MTX	2.145	emulsion and solvent evaporation	Positive	182.14	188.17	PBS	1.22	Neutrophils	Human	Blood	Granulocyte	Adult	72	50	CCK-8	Tetrazolium Salt	75.54	0.243	10	10.1021/acsami.0c19468
491	2020	Human Serum Albumin	O	Spherical	Mannose	MTX	4.29	emulsion and solvent evaporation	Positive	182.14	188.17	PBS	1.22	Neutrophils	Human	Blood	Granulocyte	Adult	72	100	CCK-8	Tetrazolium Salt	68.2	0.243	10	10.1021/acsami.0c19468
492	2020	Human Serum Albumin	O	Spherical	Mannose	MTX	6.435	emulsion and solvent evaporation	Positive	182.14	188.17	PBS	1.22	Neutrophils	Human	Blood	Granulocyte	Adult	72	150	CCK-8	Tetrazolium Salt	61.73	0.243	10	10.1021/acsami.0c19468
493	2020	Human Serum Albumin	O	Spherical	Mannose	MTX	8.58	emulsion and solvent evaporation	Positive	182.14	188.17	PBS	1.22	Neutrophils	Human	Blood	Granulocyte	Adult	72	200	CCK-8	Tetrazolium Salt	56.55	0.243	10	10.1021/acsami.0c19468
494	2020	None	None	None	None	MTX	25	None	None	None	None	None	None	Neutrophils	Human	Blood	Granulocyte	Adult	72	None	CCK-8	Tetrazolium Salt	68.2	None	10	10.1021/acsami.0c19468
495	2020	None	None	None	None	MTX	50	None	None	None	None	None	None	Neutrophils	Human	Blood	Granulocyte	Adult	72	None	CCK-8	Tetrazolium Salt	62.16	None	10	10.1021/acsami.0c19468
496	2020	None	None	None	None	MTX	100	None	None	None	None	None	None	Neutrophils	Human	Blood	Granulocyte	Adult	72	None	CCK-8	Tetrazolium Salt	55.25	None	10	10.1021/acsami.0c19468
497	2020	None	None	None	None	MTX	150	None	None	None	None	None	None	Neutrophils	Human	Blood	Granulocyte	Adult	72	None	CCK-8	Tetrazolium Salt	46.62	None	10	10.1021/acsami.0c19468
498	2020	None	None	None	None	MTX	200	None	None	None	None	None	None	Neutrophils	Human	Blood	Granulocyte	Adult	72	None	CCK-8	Tetrazolium Salt	37.12	None	10	10.1021/acsami.0c19468
499	2020	Human Serum Albumin	O	Spherical	None	None	0	emulsion and solvent evaporation	Positive	140.36	142.1	PBS	0.58	RAW 264.7	Animal	blood	Macrophage	Adult	24	25	CCK-8	Tetrazolium Salt	115	0.198	10	10.1021/acsami.0c19468
500	2020	Human Serum Albumin	O	Spherical	None	None	0	emulsion and solvent evaporation	Positive	140.36	142.1	PBS	0.58	RAW 264.7	Animal	blood	Macrophage	Adult	24	50	CCK-8	Tetrazolium Salt	102	0.198	10	10.1021/acsami.0c19468
501	2020	Human Serum Albumin	O	Spherical	None	None	0	emulsion and solvent evaporation	Positive	140.36	142.1	PBS	0.58	RAW 264.7	Animal	blood	Macrophage	Adult	24	100	CCK-8	Tetrazolium Salt	93	0.198	10	10.1021/acsami.0c19468
502	2020	Human Serum Albumin	O	Spherical	None	None	0	emulsion and solvent evaporation	Positive	140.36	142.1	PBS	0.58	RAW 264.7	Animal	blood	Macrophage	Adult	24	150	CCK-8	Tetrazolium Salt	91	0.198	10	10.1021/acsami.0c19468
503	2020	Human Serum Albumin	O	Spherical	None	None	0	emulsion and solvent evaporation	Positive	140.36	142.1	PBS	0.58	RAW 264.7	Animal	blood	Macrophage	Adult	24	200	CCK-8	Tetrazolium Salt	91	0.198	10	10.1021/acsami.0c19468
504	2020	Human Serum Albumin	O	Spherical	None	MTX	1.3225	emulsion and solvent evaporation	Positive	183.6	167.6	PBS	1.08	RAW 264.7	Animal	blood	Macrophage	Adult	24	25	CCK-8	Tetrazolium Salt	108	0.208	10	10.1021/acsami.0c19468
505	2020	Human Serum Albumin	O	Spherical	None	MTX	2.645	emulsion and solvent evaporation	Positive	183.6	167.6	PBS	1.08	RAW 264.7	Animal	blood	Macrophage	Adult	24	50	CCK-8	Tetrazolium Salt	98	0.208	10	10.1021/acsami.0c19468
506	2020	Human Serum Albumin	O	Spherical	None	MTX	5.29	emulsion and solvent evaporation	Positive	183.6	167.6	PBS	1.08	RAW 264.7	Animal	blood	Macrophage	Adult	24	100	CCK-8	Tetrazolium Salt	89	0.208	10	10.1021/acsami.0c19468
507	2020	Human Serum Albumin	O	Spherical	None	MTX	7.935	emulsion and solvent evaporation	Positive	183.6	167.6	PBS	1.08	RAW 264.7	Animal	blood	Macrophage	Adult	24	150	CCK-8	Tetrazolium Salt	82	0.208	10	10.1021/acsami.0c19468
508	2020	Human Serum Albumin	O	Spherical	None	MTX	10.58	emulsion and solvent evaporation	Positive	183.6	167.6	PBS	1.08	RAW 264.7	Animal	blood	Macrophage	Adult	24	200	CCK-8	Tetrazolium Salt	72	0.208	10	10.1021/acsami.0c19468
509	2020	Human Serum Albumin	O	Spherical	Mannose	MTX	1.0725	emulsion and solvent evaporation	Positive	182.14	188.17	PBS	1.22	RAW 264.7	Animal	blood	Macrophage	Adult	24	25	CCK-8	Tetrazolium Salt	101	0.243	10	10.1021/acsami.0c19468
510	2020	Human Serum Albumin	O	Spherical	Mannose	MTX	2.145	emulsion and solvent evaporation	Positive	182.14	188.17	PBS	1.22	RAW 264.7	Animal	blood	Macrophage	Adult	24	50	CCK-8	Tetrazolium Salt	94	0.243	10	10.1021/acsami.0c19468
511	2020	Human Serum Albumin	O	Spherical	Mannose	MTX	4.29	emulsion and solvent evaporation	Positive	182.14	188.17	PBS	1.22	RAW 264.7	Animal	blood	Macrophage	Adult	24	100	CCK-8	Tetrazolium Salt	86	0.243	10	10.1021/acsami.0c19468
512	2020	Human Serum Albumin	O	Spherical	Mannose	MTX	6.435	emulsion and solvent evaporation	Positive	182.14	188.17	PBS	1.22	RAW 264.7	Animal	blood	Macrophage	Adult	24	150	CCK-8	Tetrazolium Salt	76	0.243	10	10.1021/acsami.0c19468
513	2020	Human Serum Albumin	O	Spherical	Mannose	MTX	8.58	emulsion and solvent evaporation	Positive	182.14	188.17	PBS	1.22	RAW 264.7	Animal	blood	Macrophage	Adult	24	200	CCK-8	Tetrazolium Salt	67	0.243	10	10.1021/acsami.0c19468
514	2020	None	None	None	None	MTX	25	None	None	None	None	None	None	RAW 264.7	Animal	blood	Macrophage	Adult	24	None	CCK-8	Tetrazolium Salt	85	None	10	10.1021/acsami.0c19468
515	2020	None	None	None	None	MTX	50	None	None	None	None	None	None	RAW 264.7	Animal	blood	Macrophage	Adult	24	None	CCK-8	Tetrazolium Salt	78	None	10	10.1021/acsami.0c19468
516	2020	None	None	None	None	MTX	100	None	None	None	None	None	None	RAW 264.7	Animal	blood	Macrophage	Adult	24	None	CCK-8	Tetrazolium Salt	73	None	10	10.1021/acsami.0c19468
517	2020	None	None	None	None	MTX	150	None	None	None	None	None	None	RAW 264.7	Animal	blood	Macrophage	Adult	24	None	CCK-8	Tetrazolium Salt	65	None	10	10.1021/acsami.0c19468
518	2020	None	None	None	None	MTX	200	None	None	None	None	None	None	RAW 264.7	Animal	blood	Macrophage	Adult	24	None	CCK-8	Tetrazolium Salt	57	None	10	10.1021/acsami.0c19468
519	2020	Human Serum Albumin	O	Spherical	None	None	0	emulsion and solvent evaporation	Positive	140.36	142.1	PBS	0.58	RAW 264.7	Animal	blood	Macrophage	Adult	48	25	CCK-8	Tetrazolium Salt	110.57	0.198	10	10.1021/acsami.0c19468
520	2020	Human Serum Albumin	O	Spherical	None	None	0	emulsion and solvent evaporation	Positive	140.36	142.1	PBS	0.58	RAW 264.7	Animal	blood	Macrophage	Adult	48	50	CCK-8	Tetrazolium Salt	101.14	0.198	10	10.1021/acsami.0c19468
521	2020	Human Serum Albumin	O	Spherical	None	None	0	emulsion and solvent evaporation	Positive	140.36	142.1	PBS	0.58	RAW 264.7	Animal	blood	Macrophage	Adult	48	100	CCK-8	Tetrazolium Salt	96.86	0.198	10	10.1021/acsami.0c19468
522	2020	Human Serum Albumin	O	Spherical	None	None	0	emulsion and solvent evaporation	Positive	140.36	142.1	PBS	0.58	RAW 264.7	Animal	blood	Macrophage	Adult	48	150	CCK-8	Tetrazolium Salt	90	0.198	10	10.1021/acsami.0c19468
523	2020	Human Serum Albumin	O	Spherical	None	None	0	emulsion and solvent evaporation	Positive	140.36	142.1	PBS	0.58	RAW 264.7	Animal	blood	Macrophage	Adult	48	200	CCK-8	Tetrazolium Salt	91.71	0.198	10	10.1021/acsami.0c19468
524	2020	Human Serum Albumin	O	Spherical	None	MTX	1.3225	emulsion and solvent evaporation	Positive	183.6	167.6	PBS	1.08	RAW 264.7	Animal	blood	Macrophage	Adult	48	25	CCK-8	Tetrazolium Salt	99.43	0.208	10	10.1021/acsami.0c19468
525	2020	Human Serum Albumin	O	Spherical	None	MTX	2.645	emulsion and solvent evaporation	Positive	183.6	167.6	PBS	1.08	RAW 264.7	Animal	blood	Macrophage	Adult	48	50	CCK-8	Tetrazolium Salt	92.57	0.208	10	10.1021/acsami.0c19468
526	2020	Human Serum Albumin	O	Spherical	None	MTX	5.29	emulsion and solvent evaporation	Positive	183.6	167.6	PBS	1.08	RAW 264.7	Animal	blood	Macrophage	Adult	48	100	CCK-8	Tetrazolium Salt	86.57	0.208	10	10.1021/acsami.0c19468
527	2020	Human Serum Albumin	O	Spherical	None	MTX	7.935	emulsion and solvent evaporation	Positive	183.6	167.6	PBS	1.08	RAW 264.7	Animal	blood	Macrophage	Adult	48	150	CCK-8	Tetrazolium Salt	77.14	0.208	10	10.1021/acsami.0c19468
528	2020	Human Serum Albumin	O	Spherical	None	MTX	10.58	emulsion and solvent evaporation	Positive	183.6	167.6	PBS	1.08	RAW 264.7	Animal	blood	Macrophage	Adult	48	200	CCK-8	Tetrazolium Salt	65.14	0.208	10	10.1021/acsami.0c19468
529	2020	Human Serum Albumin	O	Spherical	Mannose	MTX	1.0725	emulsion and solvent evaporation	Positive	182.14	188.17	PBS	1.22	RAW 264.7	Animal	blood	Macrophage	Adult	48	25	CCK-8	Tetrazolium Salt	95.14	0.243	10	10.1021/acsami.0c19468
530	2020	Human Serum Albumin	O	Spherical	Mannose	MTX	2.145	emulsion and solvent evaporation	Positive	182.14	188.17	PBS	1.22	RAW 264.7	Animal	blood	Macrophage	Adult	48	50	CCK-8	Tetrazolium Salt	89.14	0.243	10	10.1021/acsami.0c19468
531	2020	Human Serum Albumin	O	Spherical	Mannose	MTX	4.29	emulsion and solvent evaporation	Positive	182.14	188.17	PBS	1.22	RAW 264.7	Animal	blood	Macrophage	Adult	48	100	CCK-8	Tetrazolium Salt	79.71	0.243	10	10.1021/acsami.0c19468
532	2020	Human Serum Albumin	O	Spherical	Mannose	MTX	6.435	emulsion and solvent evaporation	Positive	182.14	188.17	PBS	1.22	RAW 264.7	Animal	blood	Macrophage	Adult	48	150	CCK-8	Tetrazolium Salt	70.29	0.243	10	10.1021/acsami.0c19468
533	2020	Human Serum Albumin	O	Spherical	Mannose	MTX	8.58	emulsion and solvent evaporation	Positive	182.14	188.17	PBS	1.22	RAW 264.7	Animal	blood	Macrophage	Adult	48	200	CCK-8	Tetrazolium Salt	61.71	0.243	10	10.1021/acsami.0c19468
534	2020	None	None	None	None	MTX	25	None	None	None	None	None	None	RAW 264.7	Animal	blood	Macrophage	Adult	48	None	CCK-8	Tetrazolium Salt	81.43	None	10	10.1021/acsami.0c19468
535	2020	None	None	None	None	MTX	50	None	None	None	None	None	None	RAW 264.7	Animal	blood	Macrophage	Adult	48	None	CCK-8	Tetrazolium Salt	71.14	None	10	10.1021/acsami.0c19468
536	2020	None	None	None	None	MTX	100	None	None	None	None	None	None	RAW 264.7	Animal	blood	Macrophage	Adult	48	None	CCK-8	Tetrazolium Salt	65.14	None	10	10.1021/acsami.0c19468
537	2020	None	None	None	None	MTX	150	None	None	None	None	None	None	RAW 264.7	Animal	blood	Macrophage	Adult	48	None	CCK-8	Tetrazolium Salt	56.57	None	10	10.1021/acsami.0c19468
538	2020	None	None	None	None	MTX	200	None	None	None	None	None	None	RAW 264.7	Animal	blood	Macrophage	Adult	48	None	CCK-8	Tetrazolium Salt	50.57	None	10	10.1021/acsami.0c19468
539	2020	Human Serum Albumin	O	Spherical	None	None	0	emulsion and solvent evaporation	Positive	140.36	142.1	PBS	0.58	RAW 264.7	Animal	blood	Macrophage	Adult	72	25	CCK-8	Tetrazolium Salt	92.73	0.198	10	10.1021/acsami.0c19468
540	2020	Human Serum Albumin	O	Spherical	None	None	0	emulsion and solvent evaporation	Positive	140.36	142.1	PBS	0.58	RAW 264.7	Animal	blood	Macrophage	Adult	72	50	CCK-8	Tetrazolium Salt	90	0.198	10	10.1021/acsami.0c19468
541	2020	Human Serum Albumin	O	Spherical	None	None	0	emulsion and solvent evaporation	Positive	140.36	142.1	PBS	0.58	RAW 264.7	Animal	blood	Macrophage	Adult	72	100	CCK-8	Tetrazolium Salt	87.28	0.198	10	10.1021/acsami.0c19468
542	2020	Human Serum Albumin	O	Spherical	None	None	0	emulsion and solvent evaporation	Positive	140.36	142.1	PBS	0.58	RAW 264.7	Animal	blood	Macrophage	Adult	72	150	CCK-8	Tetrazolium Salt	87.28	0.198	10	10.1021/acsami.0c19468
543	2020	Human Serum Albumin	O	Spherical	None	None	0	emulsion and solvent evaporation	Positive	140.36	142.1	PBS	0.58	RAW 264.7	Animal	blood	Macrophage	Adult	72	200	CCK-8	Tetrazolium Salt	86.36	0.198	10	10.1021/acsami.0c19468
544	2020	Human Serum Albumin	O	Spherical	None	MTX	1.3225	emulsion and solvent evaporation	Positive	183.6	167.6	PBS	1.08	RAW 264.7	Animal	blood	Macrophage	Adult	72	25	CCK-8	Tetrazolium Salt	92.72	0.208	10	10.1021/acsami.0c19468
545	2020	Human Serum Albumin	O	Spherical	None	MTX	2.645	emulsion and solvent evaporation	Positive	183.6	167.6	PBS	1.08	RAW 264.7	Animal	blood	Macrophage	Adult	72	50	CCK-8	Tetrazolium Salt	87.27	0.208	10	10.1021/acsami.0c19468
546	2020	Human Serum Albumin	O	Spherical	None	MTX	5.29	emulsion and solvent evaporation	Positive	183.6	167.6	PBS	1.08	RAW 264.7	Animal	blood	Macrophage	Adult	72	100	CCK-8	Tetrazolium Salt	78.18	0.208	10	10.1021/acsami.0c19468
547	2020	Human Serum Albumin	O	Spherical	None	MTX	7.935	emulsion and solvent evaporation	Positive	183.6	167.6	PBS	1.08	RAW 264.7	Animal	blood	Macrophage	Adult	72	150	CCK-8	Tetrazolium Salt	71.82	0.208	10	10.1021/acsami.0c19468
548	2020	Human Serum Albumin	O	Spherical	None	MTX	10.58	emulsion and solvent evaporation	Positive	183.6	167.6	PBS	1.08	RAW 264.7	Animal	blood	Macrophage	Adult	72	200	CCK-8	Tetrazolium Salt	60	0.208	10	10.1021/acsami.0c19468
549	2020	Human Serum Albumin	O	Spherical	Mannose	MTX	1.0725	emulsion and solvent evaporation	Positive	182.14	188.17	PBS	1.22	RAW 264.7	Animal	blood	Macrophage	Adult	72	25	CCK-8	Tetrazolium Salt	93.64	0.243	10	10.1021/acsami.0c19468
550	2020	Human Serum Albumin	O	Spherical	Mannose	MTX	2.145	emulsion and solvent evaporation	Positive	182.14	188.17	PBS	1.22	RAW 264.7	Animal	blood	Macrophage	Adult	72	50	CCK-8	Tetrazolium Salt	85.45	0.243	10	10.1021/acsami.0c19468
551	2020	Human Serum Albumin	O	Spherical	Mannose	MTX	4.29	emulsion and solvent evaporation	Positive	182.14	188.17	PBS	1.22	RAW 264.7	Animal	blood	Macrophage	Adult	72	100	CCK-8	Tetrazolium Salt	73.64	0.243	10	10.1021/acsami.0c19468
552	2020	Human Serum Albumin	O	Spherical	Mannose	MTX	6.435	emulsion and solvent evaporation	Positive	182.14	188.17	PBS	1.22	RAW 264.7	Animal	blood	Macrophage	Adult	72	150	CCK-8	Tetrazolium Salt	63.64	0.243	10	10.1021/acsami.0c19468
553	2020	Human Serum Albumin	O	Spherical	Mannose	MTX	8.58	emulsion and solvent evaporation	Positive	182.14	188.17	PBS	1.22	RAW 264.7	Animal	blood	Macrophage	Adult	72	200	CCK-8	Tetrazolium Salt	54.55	0.243	10	10.1021/acsami.0c19468
554	2020	None	None	None	None	MTX	25	None	None	None	None	None	None	RAW 264.7	Animal	blood	Macrophage	Adult	72	None	CCK-8	Tetrazolium Salt	78.18	None	10	10.1021/acsami.0c19468
555	2020	None	None	None	None	MTX	50	None	None	None	None	None	None	RAW 264.7	Animal	blood	Macrophage	Adult	72	None	CCK-8	Tetrazolium Salt	65.45	None	10	10.1021/acsami.0c19468
556	2020	None	None	None	None	MTX	100	None	None	None	None	None	None	RAW 264.7	Animal	blood	Macrophage	Adult	72	None	CCK-8	Tetrazolium Salt	55.45	None	10	10.1021/acsami.0c19468
557	2020	None	None	None	None	MTX	150	None	None	None	None	None	None	RAW 264.7	Animal	blood	Macrophage	Adult	72	None	CCK-8	Tetrazolium Salt	45.45	None	10	10.1021/acsami.0c19468
558	2020	None	None	None	None	MTX	200	None	None	None	None	None	None	RAW 264.7	Animal	blood	Macrophage	Adult	72	None	CCK-8	Tetrazolium Salt	38.18	None	10	10.1021/acsami.0c19468
559	2022	Prussian Blue	I	Spherical	None	None	0	precipitation method	Negative	94.7	90.68	Water	-16.6	RAW 264.7	Animal	blood	Macrophage	Adult	24	20	MTT	Tetrazolium Salt	94.81	0.265	11	10.1016/j.jconrel.2022.05.016
560	2022	Prussian Blue	I	Spherical	None	None	0	precipitation method	Negative	94.7	90.68	Water	-16.6	RAW 264.7	Animal	blood	Macrophage	Adult	24	40	MTT	Tetrazolium Salt	99.26	0.265	11	10.1016/j.jconrel.2022.05.016
561	2022	Prussian Blue	I	Spherical	None	None	0	precipitation method	Negative	94.7	90.68	Water	-16.6	RAW 264.7	Animal	blood	Macrophage	Adult	24	60	MTT	Tetrazolium Salt	93.33	0.265	11	10.1016/j.jconrel.2022.05.016
562	2022	Prussian Blue	I	Spherical	None	SIN	60	precipitation method	Negative	94.7	91.42	Water	-11.06	LPS activated RAW 264.7	Animal	blood	Macrophage	Adult	24	20	MTT	Tetrazolium Salt	94.81	0.396	11	10.1016/j.jconrel.2022.05.016
563	2022	Prussian Blue	I	Spherical	None	SIN	60	precipitation method	Negative	94.7	91.42	Water	-11.06	LPS activated RAW 264.7	Animal	blood	Macrophage	Adult	24	40	MTT	Tetrazolium Salt	99.26	0.396	11	10.1016/j.jconrel.2022.05.016
564	2022	Prussian Blue	I	Spherical	None	SIN	60	precipitation method	Negative	94.7	91.42	Water	-11.06	LPS activated RAW 264.7	Animal	blood	Macrophage	Adult	24	60	MTT	Tetrazolium Salt	93.33	0.396	11	10.1016/j.jconrel.2022.05.016
565	2022	Prussian Blue	I	Spherical	DSPE-PEG-HA modified RBC + Macrophage cell membrane	SIN	60	precipitation method	Negative	95.9	101.8	Water	-11.35	LPS activated RAW 264.7	Animal	blood	Macrophage	Adult	24	20	MTT	Tetrazolium Salt	95.56	0.226	11	10.1016/j.jconrel.2022.05.016
566	2022	Prussian Blue	I	Spherical	DSPE-PEG-HA modified RBC + Macrophage cell membrane	SIN	60	precipitation method	Negative	95.9	101.8	Water	-11.35	LPS activated RAW 264.7	Animal	blood	Macrophage	Adult	24	40	MTT	Tetrazolium Salt	100	0.226	11	10.1016/j.jconrel.2022.05.016
567	2022	Prussian Blue	I	Spherical	DSPE-PEG-HA modified RBC + Macrophage cell membrane	SIN	60	precipitation method	Negative	95.9	101.8	Water	-11.35	LPS activated RAW 264.7	Animal	blood	Macrophage	Adult	24	60	MTT	Tetrazolium Salt	92.59	0.226	11	10.1016/j.jconrel.2022.05.016
568	2022	Prussian Blue	I	Spherical	DSPE-PEG-HA modified RBC + Macrophage cell membrane	SIN	60	precipitation method	Negative	95.9	110.2	Water	-12.7	LPS activated RAW 264.7	Animal	blood	Macrophage	Adult	24	20	MTT	Tetrazolium Salt	94.07	0.343	11	10.1016/j.jconrel.2022.05.016
569	2022	Prussian Blue	I	Spherical	DSPE-PEG-HA modified RBC + Macrophage cell membrane	SIN	60	precipitation method	Negative	95.9	110.2	Water	-12.7	LPS activated RAW 264.7	Animal	blood	Macrophage	Adult	24	40	MTT	Tetrazolium Salt	102.22	0.343	11	10.1016/j.jconrel.2022.05.016
570	2022	Prussian Blue	I	Spherical	DSPE-PEG-HA modified RBC + Macrophage cell membrane	SIN	60	precipitation method	Negative	95.9	110.2	Water	-12.7	LPS activated RAW 264.7	Animal	blood	Macrophage	Adult	24	60	MTT	Tetrazolium Salt	92.59	0.343	11	10.1016/j.jconrel.2022.05.016
571	2022	Prussian Blue	I	Spherical	None	None	0	precipitation method	Negative	94.7	90.68	Water	-16.6	HL7702	Human	liver	Epithelial	Adult	24	20	MTT	Tetrazolium Salt	102.22	0.265	11	10.1016/j.jconrel.2022.05.016
572	2022	Prussian Blue	I	Spherical	None	None	0	precipitation method	Negative	94.7	90.68	Water	-16.6	HL7702	Human	liver	Epithelial	Adult	24	40	MTT	Tetrazolium Salt	100.74	0.265	11	10.1016/j.jconrel.2022.05.016
573	2022	Prussian Blue	I	Spherical	None	None	0	precipitation method	Negative	94.7	90.68	Water	-16.6	HL7702	Human	liver	Epithelial	Adult	24	60	MTT	Tetrazolium Salt	78.52	0.265	11	10.1016/j.jconrel.2022.05.016
574	2022	Prussian Blue	I	Spherical	None	SIN	60	precipitation method	Negative	94.7	91.42	Water	-11.06	HL7702	Human	liver	Epithelial	Adult	24	20	MTT	Tetrazolium Salt	98.52	0.396	11	10.1016/j.jconrel.2022.05.016
575	2022	Prussian Blue	I	Spherical	None	SIN	60	precipitation method	Negative	94.7	91.42	Water	-11.06	HL7702	Human	liver	Epithelial	Adult	24	40	MTT	Tetrazolium Salt	103.7	0.396	11	10.1016/j.jconrel.2022.05.016
576	2022	Prussian Blue	I	Spherical	None	SIN	60	precipitation method	Negative	94.7	91.42	Water	-11.06	HL7702	Human	liver	Epithelial	Adult	24	60	MTT	Tetrazolium Salt	77.04	0.396	11	10.1016/j.jconrel.2022.05.016
577	2022	Prussian Blue	I	Spherical	DSPE-PEG-HA modified RBC + Macrophage cell membrane	SIN	60	precipitation method	Negative	95.9	101.8	Water	-11.35	HL7702	Human	liver	Epithelial	Adult	24	20	MTT	Tetrazolium Salt	100.74	0.226	11	10.1016/j.jconrel.2022.05.016
578	2022	Prussian Blue	I	Spherical	DSPE-PEG-HA modified RBC + Macrophage cell membrane	SIN	60	precipitation method	Negative	95.9	101.8	Water	-11.35	HL7702	Human	liver	Epithelial	Adult	24	40	MTT	Tetrazolium Salt	102.96	0.226	11	10.1016/j.jconrel.2022.05.016
579	2022	Prussian Blue	I	Spherical	DSPE-PEG-HA modified RBC + Macrophage cell membrane	SIN	60	precipitation method	Negative	95.9	101.8	Water	-11.35	HL7702	Human	liver	Epithelial	Adult	24	60	MTT	Tetrazolium Salt	100	0.226	11	10.1016/j.jconrel.2022.05.016
580	2022	Prussian Blue	I	Spherical	DSPE-PEG-HA modified RBC + Macrophage cell membrane	SIN	60	precipitation method	Negative	95.9	110.2	Water	-12.7	HL7702	Human	liver	Epithelial	Adult	24	20	MTT	Tetrazolium Salt	102.96	0.343	11	10.1016/j.jconrel.2022.05.016
581	2022	Prussian Blue	I	Spherical	DSPE-PEG-HA modified RBC + Macrophage cell membrane	SIN	60	precipitation method	Negative	95.9	110.2	Water	-12.7	HL7702	Human	liver	Epithelial	Adult	24	40	MTT	Tetrazolium Salt	101.48	0.343	11	10.1016/j.jconrel.2022.05.016
582	2022	Prussian Blue	I	Spherical	DSPE-PEG-HA modified RBC + Macrophage cell membrane	SIN	60	precipitation method	Negative	95.9	110.2	Water	-12.7	HL7702	Human	liver	Epithelial	Adult	24	60	MTT	Tetrazolium Salt	103.7	0.343	11	10.1016/j.jconrel.2022.05.016
583	2022	None	None	None	None	MTX	10	None	None	None	None	None	None	HFLS-RA	Human	Synovial Tissue	Fibroblast	Adult	24	None	Live/Dead	Calcein AM/PI	75.58	None	11	10.1016/j.jconrel.2022.05.016
584	2022	None	None	None	None	SIN	60	None	None	None	None	None	None	HFLS-RA	Human	Synovial Tissue	Fibroblast	Adult	24	None	Live/Dead	Calcein AM/PI	95.77	None	11	10.1016/j.jconrel.2022.05.016
585	2022	Prussian Blue	I	Spherical	None	None	0	precipitation method	Negative	94.7	90.68	Water	-16.6	HFLS-RA	Human	Synovial Tissue	Fibroblast	Adult	24	40	Live/Dead	Calcein AM/PI	88.85	0.265	11	10.1016/j.jconrel.2022.05.016
586	2022	Prussian Blue	I	Spherical	None	SIN	60	precipitation method	Negative	94.7	91.42	Water	-11.06	HFLS-RA	Human	Synovial Tissue	Fibroblast	Adult	24	40	Live/Dead	Calcein AM/PI	79.62	0.396	11	10.1016/j.jconrel.2022.05.016
587	2022	Prussian Blue	I	Spherical	DSPE-PEG-HA modified RBC + Macrophage cell membrane	SIN	60	precipitation method	Negative	95.9	110.2	Water	-12.7	HFLS-RA	Human	Synovial Tissue	Fibroblast	Adult	24	40	Live/Dead	Calcein AM/PI	64.04	0.343	11	10.1016/j.jconrel.2022.05.016
588	2016	PLGA	O	Spherical	None	ICG	0.75	emulsion method	Negative	165.11	277.8	Water	-20	MH7A	Human	Synovial Tissue	Fibroblast	Adult	12	65.2174	MTT	Tetrazolium Salt	103.14	0.06	12	10.2147/IJN.S120902
589	2016	PLGA	O	Spherical	None	ICG	1.5	emulsion method	Negative	165.11	277.8	Water	-20	MH7A	Human	Synovial Tissue	Fibroblast	Adult	12	130.435	MTT	Tetrazolium Salt	103.78	0.06	12	10.2147/IJN.S120902
590	2016	PLGA	O	Spherical	None	ICG	3	emulsion method	Negative	165.11	277.8	Water	-20	MH7A	Human	Synovial Tissue	Fibroblast	Adult	12	260.87	MTT	Tetrazolium Salt	100.54	0.06	12	10.2147/IJN.S120902
591	2016	PLGA	O	Spherical	None	ICG	6	emulsion method	Negative	165.11	277.8	Water	-20	MH7A	Human	Synovial Tissue	Fibroblast	Adult	12	521.739	MTT	Tetrazolium Salt	99.89	0.06	12	10.2147/IJN.S120902
592	2016	PLGA	O	Spherical	None	ICG	12	emulsion method	Negative	165.11	277.8	Water	-20	MH7A	Human	Synovial Tissue	Fibroblast	Adult	12	1043.48	MTT	Tetrazolium Salt	100.54	0.06	12	10.2147/IJN.S120902
593	2016	PLGA	O	Spherical	None	ICG	25	emulsion method	Negative	165.11	277.8	Water	-20	MH7A	Human	Synovial Tissue	Fibroblast	Adult	12	2173.91	MTT	Tetrazolium Salt	92.76	0.06	12	10.2147/IJN.S120902
594	2016	PLGA	O	Spherical	None	ICG	50	emulsion method	Negative	165.11	277.8	Water	-20	MH7A	Human	Synovial Tissue	Fibroblast	Adult	12	4347.83	MTT	Tetrazolium Salt	75.89	0.06	12	10.2147/IJN.S120902
595	2016	PLGA	O	Spherical	None	ICG	100	emulsion method	Negative	165.11	277.8	Water	-20	MH7A	Human	Synovial Tissue	Fibroblast	Adult	12	8695.65	MTT	Tetrazolium Salt	42.16	0.06	12	10.2147/IJN.S120902
596	2016	PLGA	O	Spherical	None	ICG	0.75	emulsion method	Negative	165.11	277.8	Water	-20	MH7A	Human	Synovial Tissue	Fibroblast	Adult	24	65.2174	MTT	Tetrazolium Salt	106.38	0.06	12	10.2147/IJN.S120902
597	2016	PLGA	O	Spherical	None	ICG	1.5	emulsion method	Negative	165.11	277.8	Water	-20	MH7A	Human	Synovial Tissue	Fibroblast	Adult	24	130.435	MTT	Tetrazolium Salt	104.43	0.06	12	10.2147/IJN.S120902
598	2016	PLGA	O	Spherical	None	ICG	3	emulsion method	Negative	165.11	277.8	Water	-20	MH7A	Human	Synovial Tissue	Fibroblast	Adult	24	260.87	MTT	Tetrazolium Salt	100.54	0.06	12	10.2147/IJN.S120902
599	2016	PLGA	O	Spherical	None	ICG	6	emulsion method	Negative	165.11	277.8	Water	-20	MH7A	Human	Synovial Tissue	Fibroblast	Adult	24	521.739	MTT	Tetrazolium Salt	96	0.06	12	10.2147/IJN.S120902
600	2016	PLGA	O	Spherical	None	ICG	12	emulsion method	Negative	165.11	277.8	Water	-20	MH7A	Human	Synovial Tissue	Fibroblast	Adult	24	1043.48	MTT	Tetrazolium Salt	85.62	0.06	12	10.2147/IJN.S120902
601	2016	PLGA	O	Spherical	None	ICG	25	emulsion method	Negative	165.11	277.8	Water	-20	MH7A	Human	Synovial Tissue	Fibroblast	Adult	24	2173.91	MTT	Tetrazolium Salt	63.57	0.06	12	10.2147/IJN.S120902
602	2016	PLGA	O	Spherical	None	ICG	50	emulsion method	Negative	165.11	277.8	Water	-20	MH7A	Human	Synovial Tissue	Fibroblast	Adult	24	4347.83	MTT	Tetrazolium Salt	35.68	0.06	12	10.2147/IJN.S120902
603	2016	PLGA	O	Spherical	None	ICG	100	emulsion method	Negative	165.11	277.8	Water	-20	MH7A	Human	Synovial Tissue	Fibroblast	Adult	24	8695.65	MTT	Tetrazolium Salt	15.57	0.06	12	10.2147/IJN.S120902
604	2016	Hydroxyapatite	I	Spherical	None	None	0	precipitation method	Negative		70.45	Water	-5.2	CAOV-4	Human	Ovary	Epithelial	Adult	24	10	MTT	Tetrazolium Salt	92.22	0.276	13	10.1016/j.ejps.2016.05.014
605	2016	Hydroxyapatite	I	Spherical	None	None	0	precipitation method	Negative		70.45	Water	-5.2	CAOV-4	Human	Ovary	Epithelial	Adult	24	50	MTT	Tetrazolium Salt	93.16	0.276	13	10.1016/j.ejps.2016.05.014
606	2016	Hydroxyapatite	I	Spherical	None	None	0	precipitation method	Negative		70.45	Water	-5.2	CAOV-4	Human	Ovary	Epithelial	Adult	24	100	MTT	Tetrazolium Salt	88.1	0.276	13	10.1016/j.ejps.2016.05.014
607	2016	Hydroxyapatite	I	Spherical	None	None	0	precipitation method	Negative		70.45	Water	-5.2	CAOV-4	Human	Ovary	Epithelial	Adult	24	500	MTT	Tetrazolium Salt	70.38	0.276	13	10.1016/j.ejps.2016.05.014
608	2016	Hydroxyapatite	I	Spherical	None	None	0	precipitation method	Negative		70.45	Water	-5.2	CAOV-4	Human	Ovary	Epithelial	Adult	24	1000	MTT	Tetrazolium Salt	53.67	0.276	13	10.1016/j.ejps.2016.05.014
609	2016	Hydroxyapatite	I	Spherical	None	MPA	10	precipitation method	Negative		110.1	Water	-5.2	CAOV-4	Human	Ovary	Epithelial	Adult	24	22.4568	MTT	Tetrazolium Salt	94.18	0.225	13	10.1016/j.ejps.2016.05.014
610	2016	Hydroxyapatite	I	Spherical	None	MPA	50	precipitation method	Negative		110.1	Water	-5.2	CAOV-4	Human	Ovary	Epithelial	Adult	24	112.284	MTT	Tetrazolium Salt	89.62	0.225	13	10.1016/j.ejps.2016.05.014
611	2016	Hydroxyapatite	I	Spherical	None	MPA	100	precipitation method	Negative		110.1	Water	-5.2	CAOV-4	Human	Ovary	Epithelial	Adult	24	224.568	MTT	Tetrazolium Salt	71.39	0.225	13	10.1016/j.ejps.2016.05.014
612	2016	Hydroxyapatite	I	Spherical	None	MPA	500	precipitation method	Negative		110.1	Water	-5.2	CAOV-4	Human	Ovary	Epithelial	Adult	24	1122.84	MTT	Tetrazolium Salt	59.75	0.225	13	10.1016/j.ejps.2016.05.014
613	2016	Hydroxyapatite	I	Spherical	None	MPA	445.3	precipitation method	Negative		110.1	Water	-5.2	CAOV-4	Human	Ovary	Epithelial	Adult	24	1000	MTT	Tetrazolium Salt	37.47	0.225	13	10.1016/j.ejps.2016.05.014
614	2016	None	None	None	None	MPA	10	None	None	None	None	None	None	CAOV-4	Human	Ovary	Epithelial	Adult	24	None	MTT	Tetrazolium Salt	54.68	None	13	10.1016/j.ejps.2016.05.014
615	2016	None	None	None	None	MPA	50	None	None	None	None	None	None	CAOV-4	Human	Ovary	Epithelial	Adult	24	None	MTT	Tetrazolium Salt	51.65	None	13	10.1016/j.ejps.2016.05.014
616	2016	None	None	None	None	MPA	100	None	None	None	None	None	None	CAOV-4	Human	Ovary	Epithelial	Adult	24	None	MTT	Tetrazolium Salt	46.08	None	13	10.1016/j.ejps.2016.05.014
617	2016	None	None	None	None	MPA	500	None	None	None	None	None	None	CAOV-4	Human	Ovary	Epithelial	Adult	24	None	MTT	Tetrazolium Salt	29.37	None	13	10.1016/j.ejps.2016.05.014
618	2016	None	None	None	None	MPA	1000	None	None	None	None	None	None	CAOV-4	Human	Ovary	Epithelial	Adult	24	None	MTT	Tetrazolium Salt	18.73	None	13	10.1016/j.ejps.2016.05.014
619	2016	Hydroxyapatite	I	Spherical	None	None	0	precipitation method	Negative		70.45	Water	-5.2	CAOV-4	Human	Ovary	Epithelial	Adult	48	10	MTT	Tetrazolium Salt	83.9	0.276	13	10.1016/j.ejps.2016.05.014
620	2016	Hydroxyapatite	I	Spherical	None	None	0	precipitation method	Negative		70.45	Water	-5.2	CAOV-4	Human	Ovary	Epithelial	Adult	48	50	MTT	Tetrazolium Salt	76.4	0.276	13	10.1016/j.ejps.2016.05.014
621	2016	Hydroxyapatite	I	Spherical	None	None	0	precipitation method	Negative		70.45	Water	-5.2	CAOV-4	Human	Ovary	Epithelial	Adult	48	100	MTT	Tetrazolium Salt	66.56	0.276	13	10.1016/j.ejps.2016.05.014
622	2016	Hydroxyapatite	I	Spherical	None	None	0	precipitation method	Negative		70.45	Water	-5.2	CAOV-4	Human	Ovary	Epithelial	Adult	48	500	MTT	Tetrazolium Salt	50.16	0.276	13	10.1016/j.ejps.2016.05.014
623	2016	Hydroxyapatite	I	Spherical	None	None	0	precipitation method	Negative		70.45	Water	-5.2	CAOV-4	Human	Ovary	Epithelial	Adult	48	1000	MTT	Tetrazolium Salt	39.38	0.276	13	10.1016/j.ejps.2016.05.014
624	2016	Hydroxyapatite	I	Spherical	None	MPA	10	precipitation method	Negative		110.1	Water	-5.2	CAOV-4	Human	Ovary	Epithelial	Adult	48	22.4568	MTT	Tetrazolium Salt	78.28	0.225	13	10.1016/j.ejps.2016.05.014
625	2016	Hydroxyapatite	I	Spherical	None	MPA	50	precipitation method	Negative		110.1	Water	-5.2	CAOV-4	Human	Ovary	Epithelial	Adult	48	112.284	MTT	Tetrazolium Salt	70.78	0.225	13	10.1016/j.ejps.2016.05.014
626	2016	Hydroxyapatite	I	Spherical	None	MPA	100	precipitation method	Negative		110.1	Water	-5.2	CAOV-4	Human	Ovary	Epithelial	Adult	48	224.568	MTT	Tetrazolium Salt	54.84	0.225	13	10.1016/j.ejps.2016.05.014
627	2016	Hydroxyapatite	I	Spherical	None	MPA	500	precipitation method	Negative		110.1	Water	-5.2	CAOV-4	Human	Ovary	Epithelial	Adult	48	1122.84	MTT	Tetrazolium Salt	38.44	0.225	13	10.1016/j.ejps.2016.05.014
628	2016	Hydroxyapatite	I	Spherical	None	MPA	445.3	precipitation method	Negative		110.1	Water	-5.2	CAOV-4	Human	Ovary	Epithelial	Adult	48	1000	MTT	Tetrazolium Salt	30.47	0.225	13	10.1016/j.ejps.2016.05.014
629	2016	None	None	None	None	MPA	10	None	None	None	None	None	None	CAOV-4	Human	Ovary	Epithelial	Adult	48	None	MTT	Tetrazolium Salt	49.69	None	13	10.1016/j.ejps.2016.05.014
630	2016	None	None	None	None	MPA	50	None	None	None	None	None	None	CAOV-4	Human	Ovary	Epithelial	Adult	48	None	MTT	Tetrazolium Salt	40.78	None	13	10.1016/j.ejps.2016.05.014
631	2016	None	None	None	None	MPA	100	None	None	None	None	None	None	CAOV-4	Human	Ovary	Epithelial	Adult	48	None	MTT	Tetrazolium Salt	34.69	None	13	10.1016/j.ejps.2016.05.014
632	2016	None	None	None	None	MPA	500	None	None	None	None	None	None	CAOV-4	Human	Ovary	Epithelial	Adult	48	None	MTT	Tetrazolium Salt	18.75	None	13	10.1016/j.ejps.2016.05.014
633	2016	None	None	None	None	MPA	1000	None	None	None	None	None	None	CAOV-4	Human	Ovary	Epithelial	Adult	48	None	MTT	Tetrazolium Salt	10.31	None	13	10.1016/j.ejps.2016.05.014
634	2016	Hydroxyapatite	I	Spherical	None	None	0	precipitation method	Negative		70.45	Water	-5.2	NIH-3T3	Animal	Connective Tissue	Fibroblast	Embryo	24	10	MTT	Tetrazolium Salt	90.59	0.276	13	10.1016/j.ejps.2016.05.014
635	2016	Hydroxyapatite	I	Spherical	None	None	0	precipitation method	Negative		70.45	Water	-5.2	NIH-3T3	Animal	Connective Tissue	Fibroblast	Embryo	24	50	MTT	Tetrazolium Salt	90.59	0.276	13	10.1016/j.ejps.2016.05.014
636	2016	Hydroxyapatite	I	Spherical	None	None	0	precipitation method	Negative		70.45	Water	-5.2	NIH-3T3	Animal	Connective Tissue	Fibroblast	Embryo	24	100	MTT	Tetrazolium Salt	81.11	0.276	13	10.1016/j.ejps.2016.05.014
637	2016	Hydroxyapatite	I	Spherical	None	None	0	precipitation method	Negative		70.45	Water	-5.2	NIH-3T3	Animal	Connective Tissue	Fibroblast	Embryo	24	500	MTT	Tetrazolium Salt	78.26	0.276	13	10.1016/j.ejps.2016.05.014
638	2016	Hydroxyapatite	I	Spherical	None	None	0	precipitation method	Negative		70.45	Water	-5.2	NIH-3T3	Animal	Connective Tissue	Fibroblast	Embryo	24	1000	MTT	Tetrazolium Salt	61.19	0.276	13	10.1016/j.ejps.2016.05.014
639	2016	Hydroxyapatite	I	Spherical	None	MPA	10	precipitation method	Negative		110.1	Water	-5.2	NIH-3T3	Animal	Connective Tissue	Fibroblast	Embryo	24		MTT	Tetrazolium Salt	91.54	0.225	13	10.1016/j.ejps.2016.05.014
640	2016	Hydroxyapatite	I	Spherical	None	MPA	50	precipitation method	Negative		110.1	Water	-5.2	NIH-3T3	Animal	Connective Tissue	Fibroblast	Embryo	24		MTT	Tetrazolium Salt	90.59	0.225	13	10.1016/j.ejps.2016.05.014
641	2016	Hydroxyapatite	I	Spherical	None	MPA	100	precipitation method	Negative		110.1	Water	-5.2	NIH-3T3	Animal	Connective Tissue	Fibroblast	Embryo	24		MTT	Tetrazolium Salt	77.31	0.225	13	10.1016/j.ejps.2016.05.014
642	2016	Hydroxyapatite	I	Spherical	None	MPA	500	precipitation method	Negative		110.1	Water	-5.2	NIH-3T3	Animal	Connective Tissue	Fibroblast	Embryo	24		MTT	Tetrazolium Salt	63.56	0.225	13	10.1016/j.ejps.2016.05.014
643	2016	Hydroxyapatite	I	Spherical	None	MPA	445.3	precipitation method	Negative		110.1	Water	-5.2	NIH-3T3	Animal	Connective Tissue	Fibroblast	Embryo	24	1000	MTT	Tetrazolium Salt	45.06	0.225	13	10.1016/j.ejps.2016.05.014
644	2016	None	None	None	None	MPA	10	None	None	None	None	None	None	NIH-3T3	Animal	Connective Tissue	Fibroblast	Embryo	24	None	MTT	Tetrazolium Salt	67.83	None	13	10.1016/j.ejps.2016.05.014
645	2016	None	None	None	None	MPA	50	None	None	None	None	None	None	NIH-3T3	Animal	Connective Tissue	Fibroblast	Embryo	24	None	MTT	Tetrazolium Salt	61.19	None	13	10.1016/j.ejps.2016.05.014
646	2016	None	None	None	None	MPA	100	None	None	None	None	None	None	NIH-3T3	Animal	Connective Tissue	Fibroblast	Embryo	24	None	MTT	Tetrazolium Salt	53.6	None	13	10.1016/j.ejps.2016.05.014
647	2016	None	None	None	None	MPA	500	None	None	None	None	None	None	NIH-3T3	Animal	Connective Tissue	Fibroblast	Embryo	24	None	MTT	Tetrazolium Salt	38.89	None	13	10.1016/j.ejps.2016.05.014
648	2016	None	None	None	None	MPA	1000	None	None	None	None	None	None	NIH-3T3	Animal	Connective Tissue	Fibroblast	Embryo	24	None	MTT	Tetrazolium Salt	22.29	None	13	10.1016/j.ejps.2016.05.014
649	2016	Hydroxyapatite	I	Spherical	None	None	0	precipitation method	Negative		70.45	Water	-5.2	NIH-3T3	Animal	Connective Tissue	Fibroblast	Embryo	48	10	MTT	Tetrazolium Salt	90.24	0.276	13	10.1016/j.ejps.2016.05.014
650	2016	Hydroxyapatite	I	Spherical	None	None	0	precipitation method	Negative		70.45	Water	-5.2	NIH-3T3	Animal	Connective Tissue	Fibroblast	Embryo	48	50	MTT	Tetrazolium Salt	87.4	0.276	13	10.1016/j.ejps.2016.05.014
651	2016	Hydroxyapatite	I	Spherical	None	None	0	precipitation method	Negative		70.45	Water	-5.2	NIH-3T3	Animal	Connective Tissue	Fibroblast	Embryo	48	100	MTT	Tetrazolium Salt	75.12	0.276	13	10.1016/j.ejps.2016.05.014
652	2016	Hydroxyapatite	I	Spherical	None	None	0	precipitation method	Negative		70.45	Water	-5.2	NIH-3T3	Animal	Connective Tissue	Fibroblast	Embryo	48	500	MTT	Tetrazolium Salt	65.67	0.276	13	10.1016/j.ejps.2016.05.014
653	2016	Hydroxyapatite	I	Spherical	None	None	0	precipitation method	Negative		70.45	Water	-5.2	NIH-3T3	Animal	Connective Tissue	Fibroblast	Embryo	48	1000	MTT	Tetrazolium Salt	46.77	0.276	13	10.1016/j.ejps.2016.05.014
654	2016	Hydroxyapatite	I	Spherical	None	MPA	10	precipitation method	Negative		110.1	Water	-5.2	NIH-3T3	Animal	Connective Tissue	Fibroblast	Embryo	48		MTT	Tetrazolium Salt	89.93	0.225	13	10.1016/j.ejps.2016.05.014
655	2016	Hydroxyapatite	I	Spherical	None	MPA	50	precipitation method	Negative		110.1	Water	-5.2	NIH-3T3	Animal	Connective Tissue	Fibroblast	Embryo	48		MTT	Tetrazolium Salt	81.73	0.225	13	10.1016/j.ejps.2016.05.014
656	2016	Hydroxyapatite	I	Spherical	None	MPA	100	precipitation method	Negative		110.1	Water	-5.2	NIH-3T3	Animal	Connective Tissue	Fibroblast	Embryo	48		MTT	Tetrazolium Salt	64.25	0.225	13	10.1016/j.ejps.2016.05.014
657	2016	Hydroxyapatite	I	Spherical	None	MPA	500	precipitation method	Negative		110.1	Water	-5.2	NIH-3T3	Animal	Connective Tissue	Fibroblast	Embryo	48		MTT	Tetrazolium Salt	48.66	0.225	13	10.1016/j.ejps.2016.05.014
658	2016	Hydroxyapatite	I	Spherical	None	MPA	445.3	precipitation method	Negative		110.1	Water	-5.2	NIH-3T3	Animal	Connective Tissue	Fibroblast	Embryo	48	1000	MTT	Tetrazolium Salt	38.27	0.225	13	10.1016/j.ejps.2016.05.014
659	2016	None	None	None	None	MPA	10	None	None	None	None	None	None	NIH-3T3	Animal	Connective Tissue	Fibroblast	Embryo	48	None	MTT	Tetrazolium Salt	58.58	None	13	10.1016/j.ejps.2016.05.014
660	2016	None	None	None	None	MPA	50	None	None	None	None	None	None	NIH-3T3	Animal	Connective Tissue	Fibroblast	Embryo	48	None	MTT	Tetrazolium Salt	56.22	None	13	10.1016/j.ejps.2016.05.014
661	2016	None	None	None	None	MPA	100	None	None	None	None	None	None	NIH-3T3	Animal	Connective Tissue	Fibroblast	Embryo	48	None	MTT	Tetrazolium Salt	45.83	None	13	10.1016/j.ejps.2016.05.014
662	2016	None	None	None	None	MPA	500	None	None	None	None	None	None	NIH-3T3	Animal	Connective Tissue	Fibroblast	Embryo	48	None	MTT	Tetrazolium Salt	27.4	None	13	10.1016/j.ejps.2016.05.014
663	2016	None	None	None	None	MPA	1000	None	None	None	None	None	None	NIH-3T3	Animal	Connective Tissue	Fibroblast	Embryo	48	None	MTT	Tetrazolium Salt	8.98	None	13	10.1016/j.ejps.2016.05.014
664	2020	Hydroxyapatite	I	Spherical	Hyaluronic Acid	TEF-MTX	5.4	precipitation method	Negative	215	274.9	Water	-28.6	RAW 264.7	Animal	blood	Macrophage	Adult	24	3.78522	MTT	Tetrazolium Salt	60.11	0.119	14	10.1016/j.ijbiomac.2020.12.204
665	2020	Hydroxyapatite	I	Spherical	Hyaluronic Acid	TEF-MTX	10.9	precipitation method	Negative	215	274.9	Water	-28.6	RAW 264.7	Animal	blood	Macrophage	Adult	24	7.64054	MTT	Tetrazolium Salt	52.91	0.119	14	10.1016/j.ijbiomac.2020.12.204
666	2020	Hydroxyapatite	I	Spherical	Hyaluronic Acid	TEF-MTX	21.9	precipitation method	Negative	215	274.9	Water	-28.6	RAW 264.7	Animal	blood	Macrophage	Adult	24	15.3512	MTT	Tetrazolium Salt	41.27	0.119	14	10.1016/j.ijbiomac.2020.12.204
667	2020	Hydroxyapatite	I	Spherical	Hyaluronic Acid	TEF-MTX	43.8	precipitation method	Negative	215	274.9	Water	-28.6	RAW 264.7	Animal	blood	Macrophage	Adult	24	30.7024	MTT	Tetrazolium Salt	22.99	0.119	14	10.1016/j.ijbiomac.2020.12.204
668	2020	None	None	None	None	MTX	1.6	None	None	None	None	None	None	RAW 264.7	Animal	blood	Macrophage	Adult	24	None	MTT	Tetrazolium Salt	91.69	None	14	10.1016/j.ijbiomac.2020.12.204
669	2020	None	None	None	None	MTX	3.2	None	None	None	None	None	None	RAW 264.7	Animal	blood	Macrophage	Adult	24	None	MTT	Tetrazolium Salt	85.04	None	14	10.1016/j.ijbiomac.2020.12.204
670	2020	None	None	None	None	MTX	6.4	None	None	None	None	None	None	RAW 264.7	Animal	blood	Macrophage	Adult	24	None	MTT	Tetrazolium Salt	78.95	None	14	10.1016/j.ijbiomac.2020.12.204
671	2020	None	None	None	None	MTX	12.8	None	None	None	None	None	None	RAW 264.7	Animal	blood	Macrophage	Adult	24	None	MTT	Tetrazolium Salt	64.82	None	14	10.1016/j.ijbiomac.2020.12.204
672	2020	None	None	None	None	TEF	3.8	None	None	None	None	None	None	RAW 264.7	Animal	blood	Macrophage	Adult	24	None	MTT	Tetrazolium Salt	78.67	None	14	10.1016/j.ijbiomac.2020.12.204
673	2020	None	None	None	None	TEF	7.7	None	None	None	None	None	None	RAW 264.7	Animal	blood	Macrophage	Adult	24	None	MTT	Tetrazolium Salt	75.07	None	14	10.1016/j.ijbiomac.2020.12.204
674	2020	None	None	None	None	TEF	15.5	None	None	None	None	None	None	RAW 264.7	Animal	blood	Macrophage	Adult	24	None	MTT	Tetrazolium Salt	63.99	None	14	10.1016/j.ijbiomac.2020.12.204
675	2020	None	None	None	None	TEF	31	None	None	None	None	None	None	RAW 264.7	Animal	blood	Macrophage	Adult	24	None	MTT	Tetrazolium Salt	49.86	None	14	10.1016/j.ijbiomac.2020.12.204
676	2020	None	None	None	None	TEF-MTX	5.4	None	None	None	None	None	None	RAW 264.7	Animal	blood	Macrophage	Adult	24	None	MTT	Tetrazolium Salt	68.97	None	14	10.1016/j.ijbiomac.2020.12.204
677	2020	None	None	None	None	TEF-MTX	10.9	None	None	None	None	None	None	RAW 264.7	Animal	blood	Macrophage	Adult	24	None	MTT	Tetrazolium Salt	55.96	None	14	10.1016/j.ijbiomac.2020.12.204
678	2020	None	None	None	None	TEF-MTX	21.9	None	None	None	None	None	None	RAW 264.7	Animal	blood	Macrophage	Adult	24	None	MTT	Tetrazolium Salt	47.37	None	14	10.1016/j.ijbiomac.2020.12.204
679	2020	None	None	None	None	TEF-MTX	43.8	None	None	None	None	None	None	RAW 264.7	Animal	blood	Macrophage	Adult	24	None	MTT	Tetrazolium Salt	39.06	None	14	10.1016/j.ijbiomac.2020.12.204
680	2020	Hydroxyapatite	I	Spherical	Hyaluronic Acid	TEF-MTX	5.4	precipitation method	Negative	215	274.9	Water	-28.6	LPS activated RAW 264.7	Animal	blood	Macrophage	Adult	24	3.78522	MTT	Tetrazolium Salt	40.99	0.119	14	10.1016/j.ijbiomac.2020.12.204
681	2020	Hydroxyapatite	I	Spherical	Hyaluronic Acid	TEF-MTX	10.9	precipitation method	Negative	215	274.9	Water	-28.6	LPS activated RAW 264.7	Animal	blood	Macrophage	Adult	24	7.64054	MTT	Tetrazolium Salt	26.74	0.119	14	10.1016/j.ijbiomac.2020.12.204
682	2020	Hydroxyapatite	I	Spherical	Hyaluronic Acid	TEF-MTX	21.9	precipitation method	Negative	215	274.9	Water	-28.6	LPS activated RAW 264.7	Animal	blood	Macrophage	Adult	24	15.3512	MTT	Tetrazolium Salt	17.73	0.119	14	10.1016/j.ijbiomac.2020.12.204
683	2020	Hydroxyapatite	I	Spherical	Hyaluronic Acid	TEF-MTX	43.8	precipitation method	Negative	215	274.9	Water	-28.6	LPS activated RAW 264.7	Animal	blood	Macrophage	Adult	24	30.7024	MTT	Tetrazolium Salt	5.52	0.119	14	10.1016/j.ijbiomac.2020.12.204
684	2020	None	None	None	None	MTX	1.6	None	None	None	None	None	None	LPS activated RAW 264.7	Animal	blood	Macrophage	Adult	24	None	MTT	Tetrazolium Salt	88.66	None	14	10.1016/j.ijbiomac.2020.12.204
685	2020	None	None	None	None	MTX	3.2	None	None	None	None	None	None	LPS activated RAW 264.7	Animal	blood	Macrophage	Adult	24	None	MTT	Tetrazolium Salt	75.58	None	14	10.1016/j.ijbiomac.2020.12.204
686	2020	None	None	None	None	MTX	6.4	None	None	None	None	None	None	LPS activated RAW 264.7	Animal	blood	Macrophage	Adult	24	None	MTT	Tetrazolium Salt	69.18	None	14	10.1016/j.ijbiomac.2020.12.204
687	2020	None	None	None	None	MTX	12.8	None	None	None	None	None	None	LPS activated RAW 264.7	Animal	blood	Macrophage	Adult	24	None	MTT	Tetrazolium Salt	59.59	None	14	10.1016/j.ijbiomac.2020.12.204
688	2020	None	None	None	None	TEF	3.8	None	None	None	None	None	None	LPS activated RAW 264.7	Animal	blood	Macrophage	Adult	24	None	MTT	Tetrazolium Salt	72.09	None	14	10.1016/j.ijbiomac.2020.12.204
689	2020	None	None	None	None	TEF	7.7	None	None	None	None	None	None	LPS activated RAW 264.7	Animal	blood	Macrophage	Adult	24	None	MTT	Tetrazolium Salt	66.86	None	14	10.1016/j.ijbiomac.2020.12.204
690	2020	None	None	None	None	TEF	15.5	None	None	None	None	None	None	LPS activated RAW 264.7	Animal	blood	Macrophage	Adult	24	None	MTT	Tetrazolium Salt	59.59	None	14	10.1016/j.ijbiomac.2020.12.204
691	2020	None	None	None	None	TEF	31	None	None	None	None	None	None	LPS activated RAW 264.7	Animal	blood	Macrophage	Adult	24	None	MTT	Tetrazolium Salt	35.17	None	14	10.1016/j.ijbiomac.2020.12.204
692	2020	None	None	None	None	TEF-MTX	5.4	None	None	None	None	None	None	LPS activated RAW 264.7	Animal	blood	Macrophage	Adult	24	None	MTT	Tetrazolium Salt	58.72	None	14	10.1016/j.ijbiomac.2020.12.204
693	2020	None	None	None	None	TEF-MTX	10.9	None	None	None	None	None	None	LPS activated RAW 264.7	Animal	blood	Macrophage	Adult	24	None	MTT	Tetrazolium Salt	47.97	None	14	10.1016/j.ijbiomac.2020.12.204
694	2020	None	None	None	None	TEF-MTX	21.9	None	None	None	None	None	None	LPS activated RAW 264.7	Animal	blood	Macrophage	Adult	24	None	MTT	Tetrazolium Salt	31.69	None	14	10.1016/j.ijbiomac.2020.12.204
695	2020	None	None	None	None	TEF-MTX	43.8	None	None	None	None	None	None	LPS activated RAW 264.7	Animal	blood	Macrophage	Adult	24	None	MTT	Tetrazolium Salt	17.73	None	14	10.1016/j.ijbiomac.2020.12.204
696	2015	Au+PLGA	I	Spherical	PEG	None	0	emulsion and solvent evaporation	Positive	224.3	196.16	Water	12.28	LPS activated THP-1	Human	peripheral blood	Monocyte	Neonatal	24	100	MTT	Tetrazolium Salt	98.68	0.171	15	10.1016/j.colsurfb.2015.04.048
697	2015	Au+PLGA	I	Spherical	PEG	None	0	emulsion and solvent evaporation	Positive	224.3	196.16	Water	12.28	LPS activated THP-1	Human	peripheral blood	Monocyte	Neonatal	24	200	MTT	Tetrazolium Salt	98.02	0.171	15	10.1016/j.colsurfb.2015.04.048
698	2015	Au+PLGA	I	Spherical	PEG	None	0	emulsion and solvent evaporation	Positive	224.3	196.16	Water	12.28	LPS activated THP-1	Human	peripheral blood	Monocyte	Neonatal	24	400	MTT	Tetrazolium Salt	97.37	0.171	15	10.1016/j.colsurfb.2015.04.048
699	2015	Au+PLGA	I	Spherical	PEG	None	0	emulsion and solvent evaporation	Positive	224.3	196.16	Water	12.28	LPS activated THP-1	Human	peripheral blood	Monocyte	Neonatal	24	600	MTT	Tetrazolium Salt	94.08	0.171	15	10.1016/j.colsurfb.2015.04.048
700	2015	Au+PLGA	I	Spherical	PEG	None	0	emulsion and solvent evaporation	Positive	224.3	196.16	Water	12.28	LPS activated THP-1	Human	peripheral blood	Monocyte	Neonatal	24	800	MTT	Tetrazolium Salt	93.42	0.171	15	10.1016/j.colsurfb.2015.04.048
701	2015	Au+PLGA	I	Spherical	PEG	None	0	emulsion and solvent evaporation	Positive	224.3	196.16	Water	12.28	LPS activated THP-1	Human	peripheral blood	Monocyte	Neonatal	24	1000	MTT	Tetrazolium Salt	92.76	0.171	15	10.1016/j.colsurfb.2015.04.048
702	2015	Au+PLGA	I	Spherical	PEG	None	0	emulsion and solvent evaporation	Positive	224.3	196.16	Water	12.28	LPS activated THP-1	Human	peripheral blood	Monocyte	Neonatal	24	1500	MTT	Tetrazolium Salt	91.45	0.171	15	10.1016/j.colsurfb.2015.04.048
703	2015	PLGA	O	Spherical	PEG	None	0	emulsion and solvent evaporation	Negative	184	156.55	Water	-13.1	LPS activated THP-1	Human	peripheral blood	Monocyte	Neonatal	24	100	MTT	Tetrazolium Salt	98.68	0.161	15	10.1016/j.colsurfb.2015.04.048
704	2015	PLGA	O	Spherical	PEG	None	0	emulsion and solvent evaporation	Negative	184	156.55	Water	-13.1	LPS activated THP-1	Human	peripheral blood	Monocyte	Neonatal	24	200	MTT	Tetrazolium Salt	97.37	0.161	15	10.1016/j.colsurfb.2015.04.048
705	2015	PLGA	O	Spherical	PEG	None	0	emulsion and solvent evaporation	Negative	184	156.55	Water	-13.1	LPS activated THP-1	Human	peripheral blood	Monocyte	Neonatal	24	400	MTT	Tetrazolium Salt	97.37	0.161	15	10.1016/j.colsurfb.2015.04.048
706	2015	PLGA	O	Spherical	PEG	None	0	emulsion and solvent evaporation	Negative	184	156.55	Water	-13.1	LPS activated THP-1	Human	peripheral blood	Monocyte	Neonatal	24	600	MTT	Tetrazolium Salt	96.05	0.161	15	10.1016/j.colsurfb.2015.04.048
707	2015	PLGA	O	Spherical	PEG	None	0	emulsion and solvent evaporation	Negative	184	156.55	Water	-13.1	LPS activated THP-1	Human	peripheral blood	Monocyte	Neonatal	24	800	MTT	Tetrazolium Salt	96.05	0.161	15	10.1016/j.colsurfb.2015.04.048
708	2015	PLGA	O	Spherical	PEG	None	0	emulsion and solvent evaporation	Negative	184	156.55	Water	-13.1	LPS activated THP-1	Human	peripheral blood	Monocyte	Neonatal	24	1000	MTT	Tetrazolium Salt	94.74	0.161	15	10.1016/j.colsurfb.2015.04.048
709	2015	PLGA	O	Spherical	PEG	None	0	emulsion and solvent evaporation	Negative	184	156.55	Water	-13.1	LPS activated THP-1	Human	peripheral blood	Monocyte	Neonatal	24	1500	MTT	Tetrazolium Salt	89.47	0.161	15	10.1016/j.colsurfb.2015.04.048
710	2015	Au+PLGA	I	Spherical	PEG	None	0	emulsion and solvent evaporation	Positive	224.3	196.16	Water	12.28	LPS activated THP-1 differentiated macrophages	Human	peripheral blood	Macrophage	Neonatal	24	100	MTT	Tetrazolium Salt	98.7	0.171	15	10.1016/j.colsurfb.2015.04.048
711	2015	Au+PLGA	I	Spherical	PEG	None	0	emulsion and solvent evaporation	Positive	224.3	196.16	Water	12.28	LPS activated THP-1 differentiated macrophages	Human	peripheral blood	Macrophage	Neonatal	24	200	MTT	Tetrazolium Salt	96.1	0.171	15	10.1016/j.colsurfb.2015.04.048
712	2015	Au+PLGA	I	Spherical	PEG	None	0	emulsion and solvent evaporation	Positive	224.3	196.16	Water	12.28	LPS activated THP-1 differentiated macrophages	Human	peripheral blood	Macrophage	Neonatal	24	400	MTT	Tetrazolium Salt	93.51	0.171	15	10.1016/j.colsurfb.2015.04.048
713	2015	Au+PLGA	I	Spherical	PEG	None	0	emulsion and solvent evaporation	Positive	224.3	196.16	Water	12.28	LPS activated THP-1 differentiated macrophages	Human	peripheral blood	Macrophage	Neonatal	24	600	MTT	Tetrazolium Salt	90.91	0.171	15	10.1016/j.colsurfb.2015.04.048
714	2015	Au+PLGA	I	Spherical	PEG	None	0	emulsion and solvent evaporation	Positive	224.3	196.16	Water	12.28	LPS activated THP-1 differentiated macrophages	Human	peripheral blood	Macrophage	Neonatal	24	800	MTT	Tetrazolium Salt	90.91	0.171	15	10.1016/j.colsurfb.2015.04.048
715	2015	Au+PLGA	I	Spherical	PEG	None	0	emulsion and solvent evaporation	Positive	224.3	196.16	Water	12.28	LPS activated THP-1 differentiated macrophages	Human	peripheral blood	Macrophage	Neonatal	24	1000	MTT	Tetrazolium Salt	87.66	0.171	15	10.1016/j.colsurfb.2015.04.048
716	2015	Au+PLGA	I	Spherical	PEG	None	0	emulsion and solvent evaporation	Positive	224.3	196.16	Water	12.28	LPS activated THP-1 differentiated macrophages	Human	peripheral blood	Macrophage	Neonatal	24	1500	MTT	Tetrazolium Salt	85.06	0.171	15	10.1016/j.colsurfb.2015.04.048
717	2015	PLGA	O	Spherical	PEG	None	0	emulsion and solvent evaporation	Negative	184	156.55	Water	-13.1	LPS activated THP-1 differentiated macrophages	Human	peripheral blood	Macrophage	Neonatal	24	100	MTT	Tetrazolium Salt	97.4	0.161	15	10.1016/j.colsurfb.2015.04.048
718	2015	PLGA	O	Spherical	PEG	None	0	emulsion and solvent evaporation	Negative	184	156.55	Water	-13.1	LPS activated THP-1 differentiated macrophages	Human	peripheral blood	Macrophage	Neonatal	24	200	MTT	Tetrazolium Salt	96.1	0.161	15	10.1016/j.colsurfb.2015.04.048
719	2015	PLGA	O	Spherical	PEG	None	0	emulsion and solvent evaporation	Negative	184	156.55	Water	-13.1	LPS activated THP-1 differentiated macrophages	Human	peripheral blood	Macrophage	Neonatal	24	400	MTT	Tetrazolium Salt	96.45	0.161	15	10.1016/j.colsurfb.2015.04.048
720	2015	PLGA	O	Spherical	PEG	None	0	emulsion and solvent evaporation	Negative	184	156.55	Water	-13.1	LPS activated THP-1 differentiated macrophages	Human	peripheral blood	Macrophage	Neonatal	24	600	MTT	Tetrazolium Salt	92.86	0.161	15	10.1016/j.colsurfb.2015.04.048
721	2015	PLGA	O	Spherical	PEG	None	0	emulsion and solvent evaporation	Negative	184	156.55	Water	-13.1	LPS activated THP-1 differentiated macrophages	Human	peripheral blood	Macrophage	Neonatal	24	800	MTT	Tetrazolium Salt	92.21	0.161	15	10.1016/j.colsurfb.2015.04.048
722	2015	PLGA	O	Spherical	PEG	None	0	emulsion and solvent evaporation	Negative	184	156.55	Water	-13.1	LPS activated THP-1 differentiated macrophages	Human	peripheral blood	Macrophage	Neonatal	24	1000	MTT	Tetrazolium Salt	90.26	0.161	15	10.1016/j.colsurfb.2015.04.048
723	2015	PLGA	O	Spherical	PEG	None	0	emulsion and solvent evaporation	Negative	184	156.55	Water	-13.1	LPS activated THP-1 differentiated macrophages	Human	peripheral blood	Macrophage	Neonatal	24	1500	MTT	Tetrazolium Salt	85.06	0.161	15	10.1016/j.colsurfb.2015.04.048
724	2015	PLGA	O	Spherical	PEG	MTX	0	emulsion and solvent evaporation	Negative	191.1	174.44	Water	-14.1	LPS activated THP-1	Human	peripheral blood	Monocyte	Neonatal	24		MTT	Tetrazolium Salt	100	0.161	15	10.1016/j.colsurfb.2015.04.048
725	2015	PLGA	O	Spherical	PEG	MTX	0.2	emulsion and solvent evaporation	Negative	191.1	174.44	Water	-14.1	LPS activated THP-1	Human	peripheral blood	Monocyte	Neonatal	24	2.22222	MTT	Tetrazolium Salt	82.27	0.161	15	10.1016/j.colsurfb.2015.04.048
726	2015	PLGA	O	Spherical	PEG	MTX	0.39	emulsion and solvent evaporation	Negative	191.1	174.44	Water	-14.1	LPS activated THP-1	Human	peripheral blood	Monocyte	Neonatal	24	4.33333	MTT	Tetrazolium Salt	72.34	0.161	15	10.1016/j.colsurfb.2015.04.048
727	2015	PLGA	O	Spherical	PEG	MTX	0.78	emulsion and solvent evaporation	Negative	191.1	174.44	Water	-14.1	LPS activated THP-1	Human	peripheral blood	Monocyte	Neonatal	24	8.66667	MTT	Tetrazolium Salt	56.74	0.161	15	10.1016/j.colsurfb.2015.04.048
728	2015	PLGA	O	Spherical	PEG	MTX	1.56	emulsion and solvent evaporation	Negative	191.1	174.44	Water	-14.1	LPS activated THP-1	Human	peripheral blood	Monocyte	Neonatal	24	17.3333	MTT	Tetrazolium Salt	51.06	0.161	15	10.1016/j.colsurfb.2015.04.048
729	2015	PLGA	O	Spherical	PEG	MTX	3.13	emulsion and solvent evaporation	Negative	191.1	174.44	Water	-14.1	LPS activated THP-1	Human	peripheral blood	Monocyte	Neonatal	24	34.7778	MTT	Tetrazolium Salt	46.81	0.161	15	10.1016/j.colsurfb.2015.04.048
730	2015	PLGA	O	Spherical	PEG	MTX	6.25	emulsion and solvent evaporation	Negative	191.1	174.44	Water	-14.1	LPS activated THP-1	Human	peripheral blood	Monocyte	Neonatal	24	69.4444	MTT	Tetrazolium Salt	37.59	0.161	15	10.1016/j.colsurfb.2015.04.048
731	2015	PLGA	O	Spherical	PEG	MTX	12.5	emulsion and solvent evaporation	Negative	191.1	174.44	Water	-14.1	LPS activated THP-1	Human	peripheral blood	Monocyte	Neonatal	24	138.889	MTT	Tetrazolium Salt	21.28	0.161	15	10.1016/j.colsurfb.2015.04.048
732	2015	Au+PLGA	I	Spherical	PEG	MTX	0	emulsion and solvent evaporation	Positive	231	224.92	Water	15.4	LPS activated THP-1	Human	peripheral blood	Monocyte	Neonatal	24		MTT	Tetrazolium Salt	100	0.141	15	10.1016/j.colsurfb.2015.04.049
733	2015	Au+PLGA	I	Spherical	PEG	MTX	0.2	emulsion and solvent evaporation	Positive	231	224.92	Water	15.4	LPS activated THP-1	Human	peripheral blood	Monocyte	Neonatal	24	2.22222	MTT	Tetrazolium Salt	76.05	0.141	15	10.1016/j.colsurfb.2015.04.050
734	2015	Au+PLGA	I	Spherical	PEG	MTX	0.39	emulsion and solvent evaporation	Positive	231	224.92	Water	15.4	LPS activated THP-1	Human	peripheral blood	Monocyte	Neonatal	24	4.33333	MTT	Tetrazolium Salt	54.22	0.141	15	10.1016/j.colsurfb.2015.04.051
735	2015	Au+PLGA	I	Spherical	PEG	MTX	0.78	emulsion and solvent evaporation	Positive	231	224.92	Water	15.4	LPS activated THP-1	Human	peripheral blood	Monocyte	Neonatal	24	8.66667	MTT	Tetrazolium Salt	36.62	0.141	15	10.1016/j.colsurfb.2015.04.052
736	2015	Au+PLGA	I	Spherical	PEG	MTX	1.56	emulsion and solvent evaporation	Positive	231	224.92	Water	15.4	LPS activated THP-1	Human	peripheral blood	Monocyte	Neonatal	24	17.3333	MTT	Tetrazolium Salt	21.13	0.141	15	10.1016/j.colsurfb.2015.04.053
737	2015	Au+PLGA	I	Spherical	PEG	MTX	3.13	emulsion and solvent evaporation	Positive	231	224.92	Water	15.4	LPS activated THP-1	Human	peripheral blood	Monocyte	Neonatal	24	34.7778	MTT	Tetrazolium Salt	11.97	0.141	15	10.1016/j.colsurfb.2015.04.054
738	2015	Au+PLGA	I	Spherical	PEG	MTX	6.25	emulsion and solvent evaporation	Positive	231	224.92	Water	15.4	LPS activated THP-1	Human	peripheral blood	Monocyte	Neonatal	24	69.4444	MTT	Tetrazolium Salt	3.52	0.141	15	10.1016/j.colsurfb.2015.04.055
739	2015	Au+PLGA	I	Spherical	PEG	MTX	12.5	emulsion and solvent evaporation	Positive	231	224.92	Water	15.4	LPS activated THP-1	Human	peripheral blood	Monocyte	Neonatal	24	138.889	MTT	Tetrazolium Salt	3.52	0.141	15	10.1016/j.colsurfb.2015.04.056
740	2015	None	None	None	None	MTX	0	None	None	None	None	None	None	LPS activated THP-1	Human	peripheral blood	Monocyte	Neonatal	24	None	MTT	Tetrazolium Salt	100	None	15	10.1016/j.colsurfb.2015.04.056
741	2015	None	None	None	None	MTX	0.2	None	None	None	None	None	None	LPS activated THP-1	Human	peripheral blood	Monocyte	Neonatal	24	None	MTT	Tetrazolium Salt	97.89	None	15	10.1016/j.colsurfb.2015.04.056
742	2015	None	None	None	None	MTX	0.39	None	None	None	None	None	None	LPS activated THP-1	Human	peripheral blood	Monocyte	Neonatal	24	None	MTT	Tetrazolium Salt	95.07	None	15	10.1016/j.colsurfb.2015.04.056
743	2015	None	None	None	None	MTX	0.78	None	None	None	None	None	None	LPS activated THP-1	Human	peripheral blood	Monocyte	Neonatal	24	None	MTT	Tetrazolium Salt	97.89	None	15	10.1016/j.colsurfb.2015.04.056
744	2015	None	None	None	None	MTX	1.56	None	None	None	None	None	None	LPS activated THP-1	Human	peripheral blood	Monocyte	Neonatal	24	None	MTT	Tetrazolium Salt	92.25	None	15	10.1016/j.colsurfb.2015.04.056
745	2015	None	None	None	None	MTX	3.13	None	None	None	None	None	None	LPS activated THP-1	Human	peripheral blood	Monocyte	Neonatal	24	None	MTT	Tetrazolium Salt	95.07	None	15	10.1016/j.colsurfb.2015.04.056
746	2015	None	None	None	None	MTX	6.25	None	None	None	None	None	None	LPS activated THP-1	Human	peripheral blood	Monocyte	Neonatal	24	None	MTT	Tetrazolium Salt	90.14	None	15	10.1016/j.colsurfb.2015.04.056
747	2015	None	None	None	None	MTX	12.5	None	None	None	None	None	None	LPS activated THP-1	Human	peripheral blood	Monocyte	Neonatal	24	None	MTT	Tetrazolium Salt	95.07	None	15	10.1016/j.colsurfb.2015.04.056
748	2015	PLGA	O	Spherical	PEG	MTX	0	emulsion and solvent evaporation	Negative	191.1	174.44	Water	-14.1	LPS activated THP-1 differentiated macrophages	Human	peripheral blood	Macrophage	Neonatal	24	0	MTT	Tetrazolium Salt	100	0.161	15	10.1016/j.colsurfb.2015.04.048
749	2015	PLGA	O	Spherical	PEG	MTX	0.2	emulsion and solvent evaporation	Negative	191.1	174.44	Water	-14.1	LPS activated THP-1 differentiated macrophages	Human	peripheral blood	Macrophage	Neonatal	24	2.22222	MTT	Tetrazolium Salt	87.94	0.161	15	10.1016/j.colsurfb.2015.04.048
750	2015	PLGA	O	Spherical	PEG	MTX	0.39	emulsion and solvent evaporation	Negative	191.1	174.44	Water	-14.1	LPS activated THP-1 differentiated macrophages	Human	peripheral blood	Macrophage	Neonatal	24	4.33333	MTT	Tetrazolium Salt	73.05	0.161	15	10.1016/j.colsurfb.2015.04.048
751	2015	PLGA	O	Spherical	PEG	MTX	0.78	emulsion and solvent evaporation	Negative	191.1	174.44	Water	-14.1	LPS activated THP-1 differentiated macrophages	Human	peripheral blood	Macrophage	Neonatal	24	8.66667	MTT	Tetrazolium Salt	66.67	0.161	15	10.1016/j.colsurfb.2015.04.048
752	2015	PLGA	O	Spherical	PEG	MTX	1.56	emulsion and solvent evaporation	Negative	191.1	174.44	Water	-14.1	LPS activated THP-1 differentiated macrophages	Human	peripheral blood	Macrophage	Neonatal	24	17.3333	MTT	Tetrazolium Salt	51.77	0.161	15	10.1016/j.colsurfb.2015.04.048
753	2015	PLGA	O	Spherical	PEG	MTX	3.13	emulsion and solvent evaporation	Negative	191.1	174.44	Water	-14.1	LPS activated THP-1 differentiated macrophages	Human	peripheral blood	Macrophage	Neonatal	24	34.7778	MTT	Tetrazolium Salt	47.52	0.161	15	10.1016/j.colsurfb.2015.04.048
754	2015	PLGA	O	Spherical	PEG	MTX	6.25	emulsion and solvent evaporation	Negative	191.1	174.44	Water	-14.1	LPS activated THP-1 differentiated macrophages	Human	peripheral blood	Macrophage	Neonatal	24	69.4444	MTT	Tetrazolium Salt	38.3	0.161	15	10.1016/j.colsurfb.2015.04.048
755	2015	PLGA	O	Spherical	PEG	MTX	12.5	emulsion and solvent evaporation	Negative	191.1	174.44	Water	-14.1	LPS activated THP-1 differentiated macrophages	Human	peripheral blood	Macrophage	Neonatal	24	138.889	MTT	Tetrazolium Salt	21.28	0.161	15	10.1016/j.colsurfb.2015.04.048
756	2015	Au+PLGA	I	Spherical	PEG	MTX	0	emulsion and solvent evaporation	Positive	231	224.92	Water	15.4	LPS activated THP-1 differentiated macrophages	Human	peripheral blood	Macrophage	Neonatal	24	0	MTT	Tetrazolium Salt	100	0.141	15	10.1016/j.colsurfb.2015.04.049
757	2015	Au+PLGA	I	Spherical	PEG	MTX	0.2	emulsion and solvent evaporation	Positive	231	224.92	Water	15.4	LPS activated THP-1 differentiated macrophages	Human	peripheral blood	Macrophage	Neonatal	24	2.22222	MTT	Tetrazolium Salt	65.96	0.141	15	10.1016/j.colsurfb.2015.04.050
758	2015	Au+PLGA	I	Spherical	PEG	MTX	0.39	emulsion and solvent evaporation	Positive	231	224.92	Water	15.4	LPS activated THP-1 differentiated macrophages	Human	peripheral blood	Macrophage	Neonatal	24	4.33333	MTT	Tetrazolium Salt	54.61	0.141	15	10.1016/j.colsurfb.2015.04.051
759	2015	Au+PLGA	I	Spherical	PEG	MTX	0.78	emulsion and solvent evaporation	Positive	231	224.92	Water	15.4	LPS activated THP-1 differentiated macrophages	Human	peripheral blood	Macrophage	Neonatal	24	8.66667	MTT	Tetrazolium Salt	44.68	0.141	15	10.1016/j.colsurfb.2015.04.052
760	2015	Au+PLGA	I	Spherical	PEG	MTX	1.56	emulsion and solvent evaporation	Positive	231	224.92	Water	15.4	LPS activated THP-1 differentiated macrophages	Human	peripheral blood	Macrophage	Neonatal	24	17.3333	MTT	Tetrazolium Salt	36.17	0.141	15	10.1016/j.colsurfb.2015.04.053
761	2015	Au+PLGA	I	Spherical	PEG	MTX	3.13	emulsion and solvent evaporation	Positive	231	224.92	Water	15.4	LPS activated THP-1 differentiated macrophages	Human	peripheral blood	Macrophage	Neonatal	24	34.7778	MTT	Tetrazolium Salt	18.44	0.141	15	10.1016/j.colsurfb.2015.04.054
762	2015	Au+PLGA	I	Spherical	PEG	MTX	6.25	emulsion and solvent evaporation	Positive	231	224.92	Water	15.4	LPS activated THP-1 differentiated macrophages	Human	peripheral blood	Macrophage	Neonatal	24	69.4444	MTT	Tetrazolium Salt	4.96	0.141	15	10.1016/j.colsurfb.2015.04.055
763	2015	Au+PLGA	I	Spherical	PEG	MTX	12.5	emulsion and solvent evaporation	Positive	231	224.92	Water	15.4	LPS activated THP-1 differentiated macrophages	Human	peripheral blood	Macrophage	Neonatal	24	138.889	MTT	Tetrazolium Salt	2.84	0.141	15	10.1016/j.colsurfb.2015.04.056
764	2015	None	None	None	None	MTX	0	None	None	None	None	None	None	LPS activated THP-1 differentiated macrophages	Human	peripheral blood	Macrophage	Neonatal	24	None	MTT	Tetrazolium Salt	100	None	15	10.1016/j.colsurfb.2015.04.056
765	2015	None	None	None	None	MTX	0.2	None	None	None	None	None	None	LPS activated THP-1 differentiated macrophages	Human	peripheral blood	Macrophage	Neonatal	24	None	MTT	Tetrazolium Salt	95.74	None	15	10.1016/j.colsurfb.2015.04.056
766	2015	None	None	None	None	MTX	0.39	None	None	None	None	None	None	LPS activated THP-1 differentiated macrophages	Human	peripheral blood	Macrophage	Neonatal	24	None	MTT	Tetrazolium Salt	98.58	None	15	10.1016/j.colsurfb.2015.04.056
767	2015	None	None	None	None	MTX	0.78	None	None	None	None	None	None	LPS activated THP-1 differentiated macrophages	Human	peripheral blood	Macrophage	Neonatal	24	None	MTT	Tetrazolium Salt	92.2	None	15	10.1016/j.colsurfb.2015.04.056
768	2015	None	None	None	None	MTX	1.56	None	None	None	None	None	None	LPS activated THP-1 differentiated macrophages	Human	peripheral blood	Macrophage	Neonatal	24	None	MTT	Tetrazolium Salt	95.74	None	15	10.1016/j.colsurfb.2015.04.056
769	2015	None	None	None	None	MTX	3.13	None	None	None	None	None	None	LPS activated THP-1 differentiated macrophages	Human	peripheral blood	Macrophage	Neonatal	24	None	MTT	Tetrazolium Salt	90.78	None	15	10.1016/j.colsurfb.2015.04.056
770	2015	None	None	None	None	MTX	6.25	None	None	None	None	None	None	LPS activated THP-1 differentiated macrophages	Human	peripheral blood	Macrophage	Neonatal	24	None	MTT	Tetrazolium Salt	95.04	None	15	10.1016/j.colsurfb.2015.04.056
771	2015	None	None	None	None	MTX	12.5	None	None	None	None	None	None	LPS activated THP-1 differentiated macrophages	Human	peripheral blood	Macrophage	Neonatal	24	None	MTT	Tetrazolium Salt	97.87	None	15	10.1016/j.colsurfb.2015.04.056
772	2019	Human Serum Albumin	O	Spherical	None	Prednisolone + Curcumin	73.32	purchased	Negative	125.2	150.4	Water	-21.6	RAW 264.7	Animal	blood	Macrophage	adult	24	0.14	MTT	Tetrazolium Salt	97.39	0.2	16	10.2147/IJN.S219413
773	2019	Human Serum Albumin	O	Spherical	None	Prednisolone + Curcumin	73.32	purchased	Negative	125.2	150.4	Water	-21.6	RAW 264.7	Animal	blood	Macrophage	adult	24	0.28	MTT	Tetrazolium Salt	96.08	0.2	16	10.2147/IJN.S219413
774	2019	Human Serum Albumin	O	Spherical	None	Prednisolone + Curcumin	73.32	purchased	Negative	125.2	150.4	Water	-21.6	RAW 264.7	Animal	blood	Macrophage	adult	24	0.56	MTT	Tetrazolium Salt	95.42	0.2	16	10.2147/IJN.S219413
775	2019	Human Serum Albumin	O	Spherical	None	Prednisolone + Curcumin	73.32	purchased	Negative	125.2	150.4	Water	-21.6	RAW 264.7	Animal	blood	Macrophage	adult	24	0.84	MTT	Tetrazolium Salt	95.1	0.2	16	10.2147/IJN.S219413
776	2019	Human Serum Albumin	O	Spherical	None	Prednisolone + Curcumin	73.32	purchased	Negative	125.2	150.4	Water	-21.6	RAW 264.7	Animal	blood	Macrophage	adult	24	1.12	MTT	Tetrazolium Salt	93.46	0.2	16	10.2147/IJN.S219413
777	2019	Human Serum Albumin	O	Spherical	None	None	0	purchased	Negative	89.42	129.4	Water	-26.5	RAW 264.7	Animal	blood	Macrophage	adult	24	0.14	MTT	Tetrazolium Salt	98.04	0.18	16	10.2147/IJN.S219413
778	2019	Human Serum Albumin	O	Spherical	None	None	0	purchased	Negative	89.42	129.4	Water	-26.5	RAW 264.7	Animal	blood	Macrophage	adult	24	0.28	MTT	Tetrazolium Salt	97.39	0.18	16	10.2147/IJN.S219413
779	2019	Human Serum Albumin	O	Spherical	None	None	0	purchased	Negative	89.42	129.4	Water	-26.5	RAW 264.7	Animal	blood	Macrophage	adult	24	0.56	MTT	Tetrazolium Salt	96.41	0.18	16	10.2147/IJN.S219413
780	2019	Human Serum Albumin	O	Spherical	None	None	0	purchased	Negative	89.42	129.4	Water	-26.5	RAW 264.7	Animal	blood	Macrophage	adult	24	0.84	MTT	Tetrazolium Salt	95.75	0.18	16	10.2147/IJN.S219413
781	2019	Human Serum Albumin	O	Spherical	None	None	0	purchased	Negative	89.42	129.4	Water	-26.5	RAW 264.7	Animal	blood	Macrophage	adult	24	1.12	MTT	Tetrazolium Salt	96.08	0.18	16	10.2147/IJN.S219413
782	2019	None	None	None	None	Prednisolone + Curcumin	0.14	None	None	None	None	None	None	RAW 264.7	Animal	blood	Macrophage	adult	24	None	MTT	Tetrazolium Salt	95.1	None	16	10.2147/IJN.S219413
783	2019	None	None	None	None	Prednisolone + Curcumin	0.28	None	None	None	None	None	None	RAW 264.7	Animal	blood	Macrophage	adult	24	None	MTT	Tetrazolium Salt	92.48	None	16	10.2147/IJN.S219413
784	2019	None	None	None	None	Prednisolone + Curcumin	0.56	None	None	None	None	None	None	RAW 264.7	Animal	blood	Macrophage	adult	24	None	MTT	Tetrazolium Salt	89.87	None	16	10.2147/IJN.S219413
785	2019	None	None	None	None	Prednisolone + Curcumin	0.84	None	None	None	None	None	None	RAW 264.7	Animal	blood	Macrophage	adult	24	None	MTT	Tetrazolium Salt	85.95	None	16	10.2147/IJN.S219413
786	2019	None	None	None	None	Prednisolone + Curcumin	1.12	None	None	None	None	None	None	RAW 264.7	Animal	blood	Macrophage	adult	24	None	MTT	Tetrazolium Salt	81.37	None	16	10.2147/IJN.S219413
787	2018	PK3-PLGA+Lipid + Sta-R8	O	Spherical	FA-PEG	MTX	0.0001785	emulsion and solvent evaporation	Positive	114.9	136.6	Water	12	LPS activated RAW 264.7	Animal	blood	Macrophage	adult	48	0.007	MTT	Tetrazolium Salt	57.01	0.163	17	10.1016/j.ejpb.2018.06.020
788	2018	PK3-PLGA+Lipid + Sta-R8	O	Spherical	FA-PEG	MTX	0.0009333	emulsion and solvent evaporation	Positive	114.9	136.6	Water	12	LPS activated RAW 264.7	Animal	blood	Macrophage	adult	48	0.0366	MTT	Tetrazolium Salt	40.49	0.163	17	10.1016/j.ejpb.2018.06.020
789	2018	PK3-PLGA+Lipid + Sta-R8	O	Spherical	FA-PEG	MTX	0.0023205	emulsion and solvent evaporation	Positive	114.9	136.6	Water	12	LPS activated RAW 264.7	Animal	blood	Macrophage	adult	48	0.091	MTT	Tetrazolium Salt	24.89	0.163	17	10.1016/j.ejpb.2018.06.020
790	2018	PK3-PLGA+Lipid + Sta-R8	O	Spherical	FA-PEG	MTX	0.014025	emulsion and solvent evaporation	Positive	114.9	136.6	Water	12	LPS activated RAW 264.7	Animal	blood	Macrophage	adult	48	0.55	MTT	Tetrazolium Salt	24.21	0.163	17	10.1016/j.ejpb.2018.06.020
791	2018	PK3-PLGA+Lipid + Sta-R8	O	Spherical	FA-PEG	MTX	0.04743	emulsion and solvent evaporation	Positive	114.9	136.6	Water	12	LPS activated RAW 264.7	Animal	blood	Macrophage	adult	48	1.86	MTT	Tetrazolium Salt	21.72	0.163	17	10.1016/j.ejpb.2018.06.020
792	2018	PK3-PLGA+Lipid + Sta-R8	O	Spherical	FA-PEG	MTX	0.18513	emulsion and solvent evaporation	Positive	114.9	136.6	Water	12	LPS activated RAW 264.7	Animal	blood	Macrophage	adult	48	7.26	MTT	Tetrazolium Salt	17.42	0.163	17	10.1016/j.ejpb.2018.06.020
793	2018	PK3-PLGA+Lipid + Sta-R8	O	Spherical	FA-PEG	MTX	0.954465	emulsion and solvent evaporation	Positive	114.9	136.6	Water	12	LPS activated RAW 264.7	Animal	blood	Macrophage	adult	48	37.43	MTT	Tetrazolium Salt	14.48	0.163	17	10.1016/j.ejpb.2018.06.020
794	2018	PK3-PLGA+Lipid	O	Spherical	FA-PEG	MTX	0.0001785	emulsion and solvent evaporation	Negative		118	Water	-10.1	LPS activated RAW 264.7	Animal	blood	Macrophage	adult	48	0.007	MTT	Tetrazolium Salt	63.49	0.165	17	10.1016/j.ejpb.2018.06.020
795	2018	PK3-PLGA+Lipid	O	Spherical	FA-PEG	MTX	0.0009333	emulsion and solvent evaporation	Negative		118	Water	-10.1	LPS activated RAW 264.7	Animal	blood	Macrophage	adult	48	0.0366	MTT	Tetrazolium Salt	47.39	0.165	17	10.1016/j.ejpb.2018.06.020
796	2018	PK3-PLGA+Lipid	O	Spherical	FA-PEG	MTX	0.0023205	emulsion and solvent evaporation	Negative		118	Water	-10.1	LPS activated RAW 264.7	Animal	blood	Macrophage	adult	48	0.091	MTT	Tetrazolium Salt	30.39	0.165	17	10.1016/j.ejpb.2018.06.020
797	2018	PK3-PLGA+Lipid	O	Spherical	FA-PEG	MTX	0.014025	emulsion and solvent evaporation	Negative		118	Water	-10.1	LPS activated RAW 264.7	Animal	blood	Macrophage	adult	48	0.55	MTT	Tetrazolium Salt	27.44	0.165	17	10.1016/j.ejpb.2018.06.020
798	2018	PK3-PLGA+Lipid	O	Spherical	FA-PEG	MTX	0.04743	emulsion and solvent evaporation	Negative		118	Water	-10.1	LPS activated RAW 264.7	Animal	blood	Macrophage	adult	48	1.86	MTT	Tetrazolium Salt	24.49	0.165	17	10.1016/j.ejpb.2018.06.020
799	2018	PK3-PLGA+Lipid	O	Spherical	FA-PEG	MTX	0.18513	emulsion and solvent evaporation	Negative		118	Water	-10.1	LPS activated RAW 264.7	Animal	blood	Macrophage	adult	48	7.26	MTT	Tetrazolium Salt	20.41	0.165	17	10.1016/j.ejpb.2018.06.020
800	2018	PK3-PLGA+Lipid	O	Spherical	FA-PEG	MTX	0.954465	emulsion and solvent evaporation	Negative		118	Water	-10.1	LPS activated RAW 264.7	Animal	blood	Macrophage	adult	48	37.43	MTT	Tetrazolium Salt	18.59	0.165	17	10.1016/j.ejpb.2018.06.020
801	2018	None	None	None	None	MTX	0.007	None	None	None	None	None	None	LPS activated RAW 264.7	Animal	blood	Macrophage	adult	48	None	MTT	Tetrazolium Salt	87.3	None	17	10.1016/j.ejpb.2018.06.020
802	2018	None	None	None	None	MTX	0.0366	None	None	None	None	None	None	LPS activated RAW 264.7	Animal	blood	Macrophage	adult	48	None	MTT	Tetrazolium Salt	67.8	None	17	10.1016/j.ejpb.2018.06.020
803	2018	None	None	None	None	MTX	0.091	None	None	None	None	None	None	LPS activated RAW 264.7	Animal	blood	Macrophage	adult	48	None	MTT	Tetrazolium Salt	45.8	None	17	10.1016/j.ejpb.2018.06.020
804	2018	None	None	None	None	MTX	0.55	None	None	None	None	None	None	LPS activated RAW 264.7	Animal	blood	Macrophage	adult	48	None	MTT	Tetrazolium Salt	42.17	None	17	10.1016/j.ejpb.2018.06.020
805	2018	None	None	None	None	MTX	1.86	None	None	None	None	None	None	LPS activated RAW 264.7	Animal	blood	Macrophage	adult	48	None	MTT	Tetrazolium Salt	40.14	None	17	10.1016/j.ejpb.2018.06.020
806	2018	None	None	None	None	MTX	7.26	None	None	None	None	None	None	LPS activated RAW 264.7	Animal	blood	Macrophage	adult	48	None	MTT	Tetrazolium Salt	36.96	None	17	10.1016/j.ejpb.2018.06.020
807	2018	None	None	None	None	MTX	37.43	None	None	None	None	None	None	LPS activated RAW 264.7	Animal	blood	Macrophage	adult	48	None	MTT	Tetrazolium Salt	33.79	None	17	10.1016/j.ejpb.2018.06.020
808	2021	Gelatin	O	Spherical	PCL-AC	None	0	precipitation method	Positive		187.5	Water	11.2	hTERT-BJ	Human	foreskin	Fibroblast	neonatal	24	3.125	MTT	Tetrazolium Salt	98.59	0.252	18	10.1016/j.carbpol.2020.117600
809	2021	Gelatin	O	Spherical	PCL-AC	None	0	precipitation method	Positive		187.5	Water	11.2	hTERT-BJ	Human	foreskin	Fibroblast	neonatal	24	6.25	MTT	Tetrazolium Salt	94.53	0.252	18	10.1016/j.carbpol.2020.117600
810	2021	Gelatin	O	Spherical	PCL-AC	None	0	precipitation method	Positive		187.5	Water	11.2	hTERT-BJ	Human	foreskin	Fibroblast	neonatal	24	12.5	MTT	Tetrazolium Salt	105	0.252	18	10.1016/j.carbpol.2020.117600
811	2021	Gelatin	O	Spherical	PCL-AC	None	0	precipitation method	Positive		187.5	Water	11.2	hTERT-BJ	Human	foreskin	Fibroblast	neonatal	24	25	MTT	Tetrazolium Salt	93.86	0.252	18	10.1016/j.carbpol.2020.117600
812	2021	Gelatin	O	Spherical	PCL-AC	None	0	precipitation method	Positive		187.5	Water	11.2	hTERT-BJ	Human	foreskin	Fibroblast	neonatal	24	50	MTT	Tetrazolium Salt	97.57	0.252	18	10.1016/j.carbpol.2020.117600
813	2021	Gelatin	O	Spherical	PCL-AC	None	0	precipitation method	Positive		187.5	Water	11.2	hTERT-BJ	Human	foreskin	Fibroblast	neonatal	24	100	MTT	Tetrazolium Salt	96.56	0.252	18	10.1016/j.carbpol.2020.117600
814	2021	Gelatin	O	Spherical	PCL-AC	None	0	precipitation method	Positive		187.5	Water	11.2	hTERT-BJ	Human	foreskin	Fibroblast	neonatal	24	200	MTT	Tetrazolium Salt	88.12	0.252	18	10.1016/j.carbpol.2020.117600
815	2021	Gelatin	O	Spherical	PCL-AC	None	0	precipitation method	Positive		187.5	Water	11.2	hTERT-BJ	Human	foreskin	Fibroblast	neonatal	24	400	MTT	Tetrazolium Salt	82.72	0.252	18	10.1016/j.carbpol.2020.117600
816	2021	Gelatin	O	Spherical	PCL-AC	None	0	precipitation method	Positive		187.5	Water	11.2	hTERT-BJ	Human	foreskin	Fibroblast	neonatal	48	3.125	MTT	Tetrazolium Salt	99.6	0.252	18	10.1016/j.carbpol.2020.117600
817	2021	Gelatin	O	Spherical	PCL-AC	None	0	precipitation method	Positive		187.5	Water	11.2	hTERT-BJ	Human	foreskin	Fibroblast	neonatal	48	6.25	MTT	Tetrazolium Salt	94.53	0.252	18	10.1016/j.carbpol.2020.117600
818	2021	Gelatin	O	Spherical	PCL-AC	None	0	precipitation method	Positive		187.5	Water	11.2	hTERT-BJ	Human	foreskin	Fibroblast	neonatal	48	12.5	MTT	Tetrazolium Salt	92.51	0.252	18	10.1016/j.carbpol.2020.117600
819	2021	Gelatin	O	Spherical	PCL-AC	None	0	precipitation method	Positive		187.5	Water	11.2	hTERT-BJ	Human	foreskin	Fibroblast	neonatal	48	25	MTT	Tetrazolium Salt	92.85	0.252	18	10.1016/j.carbpol.2020.117600
820	2021	Gelatin	O	Spherical	PCL-AC	None	0	precipitation method	Positive		187.5	Water	11.2	hTERT-BJ	Human	foreskin	Fibroblast	neonatal	48	50	MTT	Tetrazolium Salt	96.22	0.252	18	10.1016/j.carbpol.2020.117600
821	2021	Gelatin	O	Spherical	PCL-AC	None	0	precipitation method	Positive		187.5	Water	11.2	hTERT-BJ	Human	foreskin	Fibroblast	neonatal	48	100	MTT	Tetrazolium Salt	91.83	0.252	18	10.1016/j.carbpol.2020.117600
822	2021	Gelatin	O	Spherical	PCL-AC	None	0	precipitation method	Positive		187.5	Water	11.2	hTERT-BJ	Human	foreskin	Fibroblast	neonatal	48	200	MTT	Tetrazolium Salt	83.05	0.252	18	10.1016/j.carbpol.2020.117600
823	2021	Gelatin	O	Spherical	PCL-AC	None	0	precipitation method	Positive		187.5	Water	11.2	hTERT-BJ	Human	foreskin	Fibroblast	neonatal	48	400	MTT	Tetrazolium Salt	79.68	0.252	18	10.1016/j.carbpol.2020.117600
824	2020	Liposome (TGMS-DSPE)	O	Spherical	PEG	None	0	Thin film hydration method	Negative	116.5	122	Water	-1.7	RAW 264.7	Animal	blood	Macrophage	adult	24	300	MTT	Tetrazolium Salt	90.91	0.121	19	10.1021/acsabm.0c00242
825	2020	Liposome (TGMS-DSPE)	O	Spherical	PEG	None	0	Thin film hydration method	Negative	116.5	122	Water	-1.7	RAW 264.7	Animal	blood	Macrophage	adult	24	600	MTT	Tetrazolium Salt	77.03	0.121	19	10.1021/acsabm.0c00242
826	2020	Liposome (TGMS-DSPE)	O	Spherical	PEG	None	0	Thin film hydration method	Negative	116.5	122	Water	-1.7	RAW 264.7	Animal	blood	Macrophage	adult	24	1200	MTT	Tetrazolium Salt	88.52	0.121	19	10.1021/acsabm.0c00242
827	2020	Liposome (TGMS-DSPE)	O	Spherical	PEG	None	0	Thin film hydration method	Negative	116.5	122	Water	-1.7	RAW 264.7	Animal	blood	Macrophage	adult	24	2500	MTT	Tetrazolium Salt	72.73	0.121	19	10.1021/acsabm.0c00242
828	2020	Liposome (TGMS-DSPE)	O	Spherical	PEG	None	0	Thin film hydration method	Negative	116.5	122	Water	-1.7	RAW 264.7	Animal	blood	Macrophage	adult	24	5000	MTT	Tetrazolium Salt	76.56	0.121	19	10.1021/acsabm.0c00242
829	2020	Liposome (TGMS-DSPE)	O	Spherical	PEG	None	0	Thin film hydration method	Negative	116.5	122	Water	-1.7	HUVEC	Human	umbilical vein	Endothelial	Adult	24	300	MTT	Tetrazolium Salt	100	0.121	19	10.1021/acsabm.0c00242
830	2020	Liposome (TGMS-DSPE)	O	Spherical	PEG	None	0	Thin film hydration method	Negative	116.5	122	Water	-1.7	HUVEC	Human	umbilical vein	Endothelial	Adult	24	600	MTT	Tetrazolium Salt	97.7	0.121	19	10.1021/acsabm.0c00242
831	2020	Liposome (TGMS-DSPE)	O	Spherical	PEG	None	0	Thin film hydration method	Negative	116.5	122	Water	-1.7	HUVEC	Human	umbilical vein	Endothelial	Adult	24	1200	MTT	Tetrazolium Salt	96.55	0.121	19	10.1021/acsabm.0c00242
832	2020	Liposome (TGMS-DSPE)	O	Spherical	PEG	None	0	Thin film hydration method	Negative	116.5	122	Water	-1.7	HUVEC	Human	umbilical vein	Endothelial	Adult	24	2500	MTT	Tetrazolium Salt	83.91	0.121	19	10.1021/acsabm.0c00242
833	2020	Liposome (TGMS-DSPE)	O	Spherical	PEG	None	0	Thin film hydration method	Negative	116.5	122	Water	-1.7	HUVEC	Human	umbilical vein	Endothelial	Adult	24	5000	MTT	Tetrazolium Salt	89.66	0.121	19	10.1021/acsabm.0c00242
834	2019	Au	I	Spherical	None	None	0	reduction method	Negative	23.56	23.68	Water	-39.6	RAW 264.7	Animal	blood	Macrophage	adult	24		MTT	Tetrazolium Salt	97.94	0.227	20	10.1016/j.jcis.2019.02.073
835	2019	Au	I	Spherical	None	None	0	reduction method	Negative	23.56	23.68	Water	-39.6	LPS activated RAW 264.7	Animal	blood	Macrophage	adult	24		MTT	Tetrazolium Salt	99.32	0.227	20	10.1016/j.jcis.2019.02.073
836	2019	Au Dendrimer	I	Spherical	None	None	0	reduction method	Negative	48.46	55.37	Water	-24.03	RAW 264.7	Animal	blood	Macrophage	adult	24		MTT	Tetrazolium Salt	92.47	0.258	20	10.1016/j.jcis.2019.02.073
837	2019	Au Dendrimer	I	Spherical	None	None	0	reduction method	Negative	48.46	55.37	Water	-24.03	LPS activated RAW 264.7	Animal	blood	Macrophage	adult	24		MTT	Tetrazolium Salt	95.89	0.258	20	10.1016/j.jcis.2019.02.073
838	2019	Au Dendrimer	I	Spherical	None	MTX	1	reduction method	Negative	89.4	100.15	Water	-22.45	RAW 264.7	Animal	blood	Macrophage	adult	24		MTT	Tetrazolium Salt	92.47	0.39	20	10.1016/j.jcis.2019.02.073
839	2019	Au Dendrimer	I	Spherical	None	MTX	1	reduction method	Negative	89.4	100.15	Water	-22.45	LPS activated RAW 264.7	Animal	blood	Macrophage	adult	24		MTT	Tetrazolium Salt	93.15	0.39	20	10.1016/j.jcis.2019.02.073
840	2022	Human Serum Albumin	O	Spherical	None	None	0	purchased	Negative		160.93	PBS	-23.93	RAW 264.7	Animal	blood	Macrophage	adult	24	10	MTT	Tetrazolium Salt	96.26	0.045	21	10.1080/10717544.2022.2057616
841	2022	Human Serum Albumin	O	Spherical	None	None	0	purchased	Negative		160.93	PBS	-23.93	RAW 264.7	Animal	blood	Macrophage	adult	24	20	MTT	Tetrazolium Salt	93.58	0.045	21	10.1080/10717544.2022.2057616
842	2022	Human Serum Albumin	O	Spherical	None	None	0	purchased	Negative		160.93	PBS	-23.93	RAW 264.7	Animal	blood	Macrophage	adult	24	30	MTT	Tetrazolium Salt	91.44	0.045	21	10.1080/10717544.2022.2057616
843	2022	Human Serum Albumin	O	Spherical	None	None	0	purchased	Negative		160.93	PBS	-23.93	RAW 264.7	Animal	blood	Macrophage	adult	24	40	MTT	Tetrazolium Salt	89.3	0.045	21	10.1080/10717544.2022.2057616
844	2022	Human Serum Albumin	O	Spherical	None	None	0	purchased	Negative		160.93	PBS	-23.93	RAW 264.7	Animal	blood	Macrophage	adult	24	50	MTT	Tetrazolium Salt	89.3	0.045	21	10.1080/10717544.2022.2057616
845	2022	None	None	None	None	DSP	10	None	None	None	None	None	None	RAW 264.7	Animal	blood	Macrophage	adult	24	None	MTT	Tetrazolium Salt	92.51	None	21	10.1080/10717544.2022.2057616
846	2022	None	None	None	None	DSP	20	None	None	None	None	None	None	RAW 264.7	Animal	blood	Macrophage	adult	24	None	MTT	Tetrazolium Salt	91.44	None	21	10.1080/10717544.2022.2057616
847	2022	None	None	None	None	DSP	30	None	None	None	None	None	None	RAW 264.7	Animal	blood	Macrophage	adult	24	None	MTT	Tetrazolium Salt	89.84	None	21	10.1080/10717544.2022.2057616
848	2022	None	None	None	None	DSP	40	None	None	None	None	None	None	RAW 264.7	Animal	blood	Macrophage	adult	24	None	MTT	Tetrazolium Salt	90.37	None	21	10.1080/10717544.2022.2057616
849	2022	None	None	None	None	DSP	50	None	None	None	None	None	None	RAW 264.7	Animal	blood	Macrophage	adult	24	None	MTT	Tetrazolium Salt	87.7	None	21	10.1080/10717544.2022.2057616
850	2022	Human Serum Albumin	O	Spherical	None	None	0	desolvation method	Negative		160.93	PBS	-23.93	HUVEC	Human	umbilical vein	Endothelial	Adult	24	10	MTT	Tetrazolium Salt	96.1	0.045	21	10.1080/10717544.2022.2057616
851	2022	Human Serum Albumin	O	Spherical	None	None	0	desolvation method	Negative		160.93	PBS	-23.93	HUVEC	Human	umbilical vein	Endothelial	Adult	24	20	MTT	Tetrazolium Salt	93.51	0.045	21	10.1080/10717544.2022.2057616
852	2022	Human Serum Albumin	O	Spherical	None	None	0	desolvation method	Negative		160.93	PBS	-23.93	HUVEC	Human	umbilical vein	Endothelial	Adult	24	30	MTT	Tetrazolium Salt	89.61	0.045	21	10.1080/10717544.2022.2057616
853	2022	Human Serum Albumin	O	Spherical	None	None	0	desolvation method	Negative		160.93	PBS	-23.93	HUVEC	Human	umbilical vein	Endothelial	Adult	24	40	MTT	Tetrazolium Salt	84.41	0.045	21	10.1080/10717544.2022.2057616
854	2022	Human Serum Albumin	O	Spherical	None	None	0	desolvation method	Negative		160.93	PBS	-23.93	HUVEC	Human	umbilical vein	Endothelial	Adult	24	50	MTT	Tetrazolium Salt	81.82	0.045	21	10.1080/10717544.2022.2057616
855	2022	None	None	None	None	DSP	10	None	None	None	None	None	None	HUVEC	Human	umbilical vein	Endothelial	Adult	24	None	MTT	Tetrazolium Salt	87.66	None	21	10.1080/10717544.2022.2057616
856	2022	None	None	None	None	DSP	20	None	None	None	None	None	None	HUVEC	Human	umbilical vein	Endothelial	Adult	24	None	MTT	Tetrazolium Salt	83.77	None	21	10.1080/10717544.2022.2057616
857	2022	None	None	None	None	DSP	30	None	None	None	None	None	None	HUVEC	Human	umbilical vein	Endothelial	Adult	24	None	MTT	Tetrazolium Salt	82.47	None	21	10.1080/10717544.2022.2057616
858	2022	None	None	None	None	DSP	40	None	None	None	None	None	None	HUVEC	Human	umbilical vein	Endothelial	Adult	24	None	MTT	Tetrazolium Salt	81.82	None	21	10.1080/10717544.2022.2057616
859	2022	None	None	None	None	DSP	50	None	None	None	None	None	None	HUVEC	Human	umbilical vein	Endothelial	Adult	24	None	MTT	Tetrazolium Salt	80.52	None	21	10.1080/10717544.2022.2057616
860	2016	Magnetic Fibrin	H	Spherical	None	None	0	precipitation method	Negative	13.5	26.3	PBS	-17.8	RAW 264.7	Animal	blood	Macrophage	adult	24	25	MTT	Tetrazolium Salt	98.2		22	10.1016/j.bbagen.2016.09.018.
861	2016	Magnetic Fibrin	H	Spherical	None	None	0	precipitation method	Negative	13.5	26.3	PBS	-17.8	RAW 264.7	Animal	blood	Macrophage	adult	24	50	MTT	Tetrazolium Salt	95.81		22	10.1016/j.bbagen.2016.09.018.
862	2016	Magnetic Fibrin	H	Spherical	None	None	0	precipitation method	Negative	13.5	26.3	PBS	-17.8	RAW 264.7	Animal	blood	Macrophage	adult	24	100	MTT	Tetrazolium Salt	96.41		22	10.1016/j.bbagen.2016.09.018.
863	2016	Magnetic Fibrin	H	Spherical	None	None	0	precipitation method	Negative	13.5	26.3	PBS	-17.8	RAW 264.7	Animal	blood	Macrophage	adult	24	250	MTT	Tetrazolium Salt	92.22		22	10.1016/j.bbagen.2016.09.018.
864	2016	Magnetic Fibrin	H	Spherical	None	None	0	precipitation method	Negative	13.5	26.3	PBS	-17.8	RAW 264.7	Animal	blood	Macrophage	adult	24	500	MTT	Tetrazolium Salt	93.41		22	10.1016/j.bbagen.2016.09.018.
865	2016	Magnetic Fibrin	H	Spherical	None	None	0	precipitation method	Negative	13.5	26.3	PBS	-17.8	RAW 264.7	Animal	blood	Macrophage	adult	48	25	MTT	Tetrazolium Salt	98.2		22	10.1016/j.bbagen.2016.09.018.
866	2016	Magnetic Fibrin	H	Spherical	None	None	0	precipitation method	Negative	13.5	26.3	PBS	-17.8	RAW 264.7	Animal	blood	Macrophage	adult	48	50	MTT	Tetrazolium Salt	94		22	10.1016/j.bbagen.2016.09.018.
867	2016	Magnetic Fibrin	H	Spherical	None	None	0	precipitation method	Negative	13.5	26.3	PBS	-17.8	RAW 264.7	Animal	blood	Macrophage	adult	48	100	MTT	Tetrazolium Salt	95.21		22	10.1016/j.bbagen.2016.09.018.
868	2016	Magnetic Fibrin	H	Spherical	None	None	0	precipitation method	Negative	13.5	26.3	PBS	-17.8	RAW 264.7	Animal	blood	Macrophage	adult	48	250	MTT	Tetrazolium Salt	86.83		22	10.1016/j.bbagen.2016.09.018.
869	2016	Magnetic Fibrin	H	Spherical	None	None	0	precipitation method	Negative	13.5	26.3	PBS	-17.8	RAW 264.7	Animal	blood	Macrophage	adult	48	500	MTT	Tetrazolium Salt	91.62		22	10.1016/j.bbagen.2016.09.018.
870	2016	Magnetic Fibrin	H	Spherical	FA	None	0	precipitation method	Negative	18.3	31.14	PBS	-21.65	RAW 264.7	Animal	blood	Macrophage	adult	24	25	MTT	Tetrazolium Salt	98.21		22	10.1016/j.bbagen.2016.09.018.
871	2016	Magnetic Fibrin	H	Spherical	FA	None	0	precipitation method	Negative	18.3	31.14	PBS	-21.65	RAW 264.7	Animal	blood	Macrophage	adult	24	50	MTT	Tetrazolium Salt	98.21		22	10.1016/j.bbagen.2016.09.018.
872	2016	Magnetic Fibrin	H	Spherical	FA	None	0	precipitation method	Negative	18.3	31.14	PBS	-21.65	RAW 264.7	Animal	blood	Macrophage	adult	24	100	MTT	Tetrazolium Salt	96.43		22	10.1016/j.bbagen.2016.09.018.
873	2016	Magnetic Fibrin	H	Spherical	FA	None	0	precipitation method	Negative	18.3	31.14	PBS	-21.65	RAW 264.7	Animal	blood	Macrophage	adult	24	250	MTT	Tetrazolium Salt	97.02		22	10.1016/j.bbagen.2016.09.018.
874	2016	Magnetic Fibrin	H	Spherical	FA	None	0	precipitation method	Negative	18.3	31.14	PBS	-21.65	RAW 264.7	Animal	blood	Macrophage	adult	24	500	MTT	Tetrazolium Salt	97.62		22	10.1016/j.bbagen.2016.09.018.
875	2016	Magnetic Fibrin	H	Spherical	FA	None	0	precipitation method	Negative	18.3	31.14	PBS	-21.65	RAW 264.7	Animal	blood	Macrophage	adult	48	25	MTT	Tetrazolium Salt	91.67		22	10.1016/j.bbagen.2016.09.018.
876	2016	Magnetic Fibrin	H	Spherical	FA	None	0	precipitation method	Negative	18.3	31.14	PBS	-21.65	RAW 264.7	Animal	blood	Macrophage	adult	48	50	MTT	Tetrazolium Salt	91.07		22	10.1016/j.bbagen.2016.09.018.
877	2016	Magnetic Fibrin	H	Spherical	FA	None	0	precipitation method	Negative	18.3	31.14	PBS	-21.65	RAW 264.7	Animal	blood	Macrophage	adult	48	100	MTT	Tetrazolium Salt	92.86		22	10.1016/j.bbagen.2016.09.018.
878	2016	Magnetic Fibrin	H	Spherical	FA	None	0	precipitation method	Negative	18.3	31.14	PBS	-21.65	RAW 264.7	Animal	blood	Macrophage	adult	48	250	MTT	Tetrazolium Salt	89.88		22	10.1016/j.bbagen.2016.09.018.
879	2016	Magnetic Fibrin	H	Spherical	FA	None	0	precipitation method	Negative	18.3	31.14	PBS	-21.65	RAW 264.7	Animal	blood	Macrophage	adult	48	500	MTT	Tetrazolium Salt	87.5		22	10.1016/j.bbagen.2016.09.018.
880	2016	Magnetic Fibrin	H	Spherical	None	None	0	precipitation method	Negative	13.5	26.3	PBS	-17.8	RAW 264.7	Animal	blood	Macrophage	adult	24	25	LDH	LDHRelease	99.44		22	10.1016/j.bbagen.2016.09.018.
881	2016	Magnetic Fibrin	H	Spherical	None	None	0	precipitation method	Negative	13.5	26.3	PBS	-17.8	RAW 264.7	Animal	blood	Macrophage	adult	24	50	LDH	LDHRelease	96.09		22	10.1016/j.bbagen.2016.09.018.
882	2016	Magnetic Fibrin	H	Spherical	None	None	0	precipitation method	Negative	13.5	26.3	PBS	-17.8	RAW 264.7	Animal	blood	Macrophage	adult	24	100	LDH	LDHRelease	95.53		22	10.1016/j.bbagen.2016.09.018.
883	2016	Magnetic Fibrin	H	Spherical	None	None	0	precipitation method	Negative	13.5	26.3	PBS	-17.8	RAW 264.7	Animal	blood	Macrophage	adult	24	250	LDH	LDHRelease	92.18		22	10.1016/j.bbagen.2016.09.018.
884	2016	Magnetic Fibrin	H	Spherical	None	None	0	precipitation method	Negative	13.5	26.3	PBS	-17.8	RAW 264.7	Animal	blood	Macrophage	adult	24	500	LDH	LDHRelease	90.5		22	10.1016/j.bbagen.2016.09.018.
885	2016	Magnetic Fibrin	H	Spherical	None	None	0	precipitation method	Negative	13.5	26.3	PBS	-17.8	RAW 264.7	Animal	blood	Macrophage	adult	48	25	LDH	LDHRelease	97.77		22	10.1016/j.bbagen.2016.09.018.
886	2016	Magnetic Fibrin	H	Spherical	None	None	0	precipitation method	Negative	13.5	26.3	PBS	-17.8	RAW 264.7	Animal	blood	Macrophage	adult	48	50	LDH	LDHRelease	96.65		22	10.1016/j.bbagen.2016.09.018.
887	2016	Magnetic Fibrin	H	Spherical	None	None	0	precipitation method	Negative	13.5	26.3	PBS	-17.8	RAW 264.7	Animal	blood	Macrophage	adult	48	100	LDH	LDHRelease	93.3		22	10.1016/j.bbagen.2016.09.018.
888	2016	Magnetic Fibrin	H	Spherical	None	None	0	precipitation method	Negative	13.5	26.3	PBS	-17.8	RAW 264.7	Animal	blood	Macrophage	adult	48	250	LDH	LDHRelease	89.39		22	10.1016/j.bbagen.2016.09.018.
889	2016	Magnetic Fibrin	H	Spherical	None	None	0	precipitation method	Negative	13.5	26.3	PBS	-17.8	RAW 264.7	Animal	blood	Macrophage	adult	48	500	LDH	LDHRelease	88.83		22	10.1016/j.bbagen.2016.09.018.
890	2016	Magnetic Fibrin	H	Spherical	FA	None	0	precipitation method	Negative	18.3	31.14	PBS	-21.65	RAW 264.7	Animal	blood	Macrophage	adult	24	25	LDH	LDHRelease	99.43		22	10.1016/j.bbagen.2016.09.018.
891	2016	Magnetic Fibrin	H	Spherical	FA	None	0	precipitation method	Negative	18.3	31.14	PBS	-21.65	RAW 264.7	Animal	blood	Macrophage	adult	24	50	LDH	LDHRelease	98.28		22	10.1016/j.bbagen.2016.09.018.
892	2016	Magnetic Fibrin	H	Spherical	FA	None	0	precipitation method	Negative	18.3	31.14	PBS	-21.65	RAW 264.7	Animal	blood	Macrophage	adult	24	100	LDH	LDHRelease	97.13		22	10.1016/j.bbagen.2016.09.018.
893	2016	Magnetic Fibrin	H	Spherical	FA	None	0	precipitation method	Negative	18.3	31.14	PBS	-21.65	RAW 264.7	Animal	blood	Macrophage	adult	24	250	LDH	LDHRelease	95.98		22	10.1016/j.bbagen.2016.09.018.
894	2016	Magnetic Fibrin	H	Spherical	FA	None	0	precipitation method	Negative	18.3	31.14	PBS	-21.65	RAW 264.7	Animal	blood	Macrophage	adult	24	500	LDH	LDHRelease	95.98		22	10.1016/j.bbagen.2016.09.018.
895	2016	Magnetic Fibrin	H	Spherical	FA	None	0	precipitation method	Negative	18.3	31.14	PBS	-21.65	RAW 264.7	Animal	blood	Macrophage	adult	48	25	LDH	LDHRelease	99.42		22	10.1016/j.bbagen.2016.09.018.
896	2016	Magnetic Fibrin	H	Spherical	FA	None	0	precipitation method	Negative	18.3	31.14	PBS	-21.65	RAW 264.7	Animal	blood	Macrophage	adult	48	50	LDH	LDHRelease	95.98		22	10.1016/j.bbagen.2016.09.018.
897	2016	Magnetic Fibrin	H	Spherical	FA	None	0	precipitation method	Negative	18.3	31.14	PBS	-21.65	RAW 264.7	Animal	blood	Macrophage	adult	48	100	LDH	LDHRelease	91.95		22	10.1016/j.bbagen.2016.09.018.
898	2016	Magnetic Fibrin	H	Spherical	FA	None	0	precipitation method	Negative	18.3	31.14	PBS	-21.65	RAW 264.7	Animal	blood	Macrophage	adult	48	250	LDH	LDHRelease	90.23		22	10.1016/j.bbagen.2016.09.018.
899	2016	Magnetic Fibrin	H	Spherical	FA	None	0	precipitation method	Negative	18.3	31.14	PBS	-21.65	RAW 264.7	Animal	blood	Macrophage	adult	48	500	LDH	LDHRelease	85.63		22	10.1016/j.bbagen.2016.09.018.
900	2023	Bovine Serum Albumin	O	Spherical	None	CLT	230	desolvation method	Negative	102.72	118	PBS	-2.5	Inflammatory Neutrophils	Animal	blood	Neutrophil	adult	4	6.6	CCK-8	Tetrazolium Salt	99.19	0.167	23	10.1016/j.actbio.2023.11.028
901	2023	Bovine Serum Albumin	O	Spherical	None	CLT	230	desolvation method	Negative	102.72	118	PBS	-2.5	Inflammatory Neutrophils	Animal	blood	Neutrophil	adult	4	19.8	CCK-8	Tetrazolium Salt	97.98	0.167	23	10.1016/j.actbio.2023.11.028
902	2023	Bovine Serum Albumin	O	Spherical	None	CLT	230	desolvation method	Negative	102.72	118	PBS	-2.5	Inflammatory Neutrophils	Animal	blood	Neutrophil	adult	4	66	CCK-8	Tetrazolium Salt	92.34	0.167	23	10.1016/j.actbio.2023.11.028
903	2023	Bovine Serum Albumin	O	Spherical	None	CLT	230	desolvation method	Negative	102.72	118	PBS	-2.5	Inflammatory Neutrophils	Animal	blood	Neutrophil	adult	4	132	CCK-8	Tetrazolium Salt	85.89	0.167	23	10.1016/j.actbio.2023.11.028
904	2023	Bovine Serum Albumin	O	Spherical	None	CLT	230	desolvation method	Negative	102.72	118	PBS	-2.5	Inflammatory Neutrophils	Animal	blood	Neutrophil	adult	4	264	CCK-8	Tetrazolium Salt	77.82	0.167	23	10.1016/j.actbio.2023.11.028
905	2023	Bovine Serum Albumin	O	Spherical	None	CLT	230	desolvation method	Negative	102.72	118	PBS	-2.5	Inflammatory Neutrophils	Animal	blood	Neutrophil	adult	4	528	CCK-8	Tetrazolium Salt	75	0.167	23	10.1016/j.actbio.2023.11.028
906	2023	Bovine Serum Albumin	O	Spherical	RGD	CLT	230	desolvation method	Negative	132.1	144	PBS	-39.6	Inflammatory Neutrophils	Animal	blood	Neutrophil	adult	4	6.6	CCK-8	Tetrazolium Salt	98.39	0.126	23	10.1016/j.actbio.2023.11.028
907	2023	Bovine Serum Albumin	O	Spherical	RGD	CLT	230	desolvation method	Negative	132.1	144	PBS	-39.6	Inflammatory Neutrophils	Animal	blood	Neutrophil	adult	4	19.8	CCK-8	Tetrazolium Salt	96.77	0.126	23	10.1016/j.actbio.2023.11.028
908	2023	Bovine Serum Albumin	O	Spherical	RGD	CLT	230	desolvation method	Negative	132.1	144	PBS	-39.6	Inflammatory Neutrophils	Animal	blood	Neutrophil	adult	4	66	CCK-8	Tetrazolium Salt	91.13	0.126	23	10.1016/j.actbio.2023.11.028
909	2023	Bovine Serum Albumin	O	Spherical	RGD	CLT	230	desolvation method	Negative	132.1	144	PBS	-39.6	Inflammatory Neutrophils	Animal	blood	Neutrophil	adult	4	132	CCK-8	Tetrazolium Salt	82.26	0.126	23	10.1016/j.actbio.2023.11.028
910	2023	Bovine Serum Albumin	O	Spherical	RGD	CLT	230	desolvation method	Negative	132.1	144	PBS	-39.6	Inflammatory Neutrophils	Animal	blood	Neutrophil	adult	4	264	CCK-8	Tetrazolium Salt	74.6	0.126	23	10.1016/j.actbio.2023.11.028
911	2023	Bovine Serum Albumin	O	Spherical	RGD	CLT	230	desolvation method	Negative	132.1	144	PBS	-39.6	Inflammatory Neutrophils	Animal	blood	Neutrophil	adult	4	528	CCK-8	Tetrazolium Salt	71.77	0.126	23	10.1016/j.actbio.2023.11.028
912	2023	None	None	None	None	CLT	0.05	None	None	None	None	None	None	Inflammatory Neutrophils	Animal	blood	Neutrophil	adult	4	None	CCK-8	Tetrazolium Salt	93.15	None	23	10.1016/j.actbio.2023.11.028
913	2023	None	None	None	None	CLT	0.14	None	None	None	None	None	None	Inflammatory Neutrophils	Animal	blood	Neutrophil	adult	4	None	CCK-8	Tetrazolium Salt	90.32	None	23	10.1016/j.actbio.2023.11.028
914	2023	None	None	None	None	CLT	0.45	None	None	None	None	None	None	Inflammatory Neutrophils	Animal	blood	Neutrophil	adult	4	None	CCK-8	Tetrazolium Salt	86.69	None	23	10.1016/j.actbio.2023.11.028
915	2023	None	None	None	None	CLT	0.9	None	None	None	None	None	None	Inflammatory Neutrophils	Animal	blood	Neutrophil	adult	4	None	CCK-8	Tetrazolium Salt	72.18	None	23	10.1016/j.actbio.2023.11.028
916	2023	None	None	None	None	CLT	1.8	None	None	None	None	None	None	Inflammatory Neutrophils	Animal	blood	Neutrophil	adult	4	None	CCK-8	Tetrazolium Salt	67.34	None	23	10.1016/j.actbio.2023.11.028
917	2023	None	None	None	None	CLT	2.25	None	None	None	None	None	None	Inflammatory Neutrophils	Animal	blood	Neutrophil	adult	4	None	CCK-8	Tetrazolium Salt	60.48	None	23	10.1016/j.actbio.2023.11.028
918	2021	PEI	O	Spherical	HA	MTX	1	one-pot synthesis	Negative	128.6	216	Water	-15.8	RAW 264.7	Animal	blood	Macrophage	adult	72	2.6738	MTT	Tetrazolium Salt	107.76		24	10.3390/cryst11040321
919	2021	PEI	O	Spherical	HA	MTX	2.5	one-pot synthesis	Negative	128.6	216	Water	-15.8	RAW 264.7	Animal	blood	Macrophage	adult	72	6.68449	MTT	Tetrazolium Salt	81.32		24	10.3390/cryst11040321
920	2021	PEI	O	Spherical	HA	MTX	5	one-pot synthesis	Negative	128.6	216	Water	-15.8	RAW 264.7	Animal	blood	Macrophage	adult	72	13.369	MTT	Tetrazolium Salt	61.58		24	10.3390/cryst11040321
921	2021	PEI	O	Spherical	HA	MTX	7.5	one-pot synthesis	Negative	128.6	216	Water	-15.8	RAW 264.7	Animal	blood	Macrophage	adult	72	20.0535	MTT	Tetrazolium Salt	33.55		24	10.3390/cryst11040321
922	2021	PEI	O	Spherical	HA	MTX	10	one-pot synthesis	Negative	128.6	216	Water	-15.8	RAW 264.7	Animal	blood	Macrophage	adult	72	26.738	MTT	Tetrazolium Salt	20.13		24	10.3390/cryst11040321
923	2021	PEI	O	Spherical	HA	MTX	1	one-pot synthesis	Negative	128.6	216	Water	-15.8	LPS activated RAW 264.7	Animal	blood	Macrophage	adult	72	2.6738	MTT	Tetrazolium Salt	101.05		24	10.3390/cryst11040321
924	2021	PEI	O	Spherical	HA	MTX	2.5	one-pot synthesis	Negative	128.6	216	Water	-15.8	LPS activated RAW 264.7	Animal	blood	Macrophage	adult	72	6.68449	MTT	Tetrazolium Salt	75		24	10.3390/cryst11040321
925	2021	PEI	O	Spherical	HA	MTX	5	one-pot synthesis	Negative	128.6	216	Water	-15.8	LPS activated RAW 264.7	Animal	blood	Macrophage	adult	72	13.369	MTT	Tetrazolium Salt	47.37		24	10.3390/cryst11040321
926	2021	PEI	O	Spherical	HA	MTX	7.5	one-pot synthesis	Negative	128.6	216	Water	-15.8	LPS activated RAW 264.7	Animal	blood	Macrophage	adult	72	20.0535	MTT	Tetrazolium Salt	33.95		24	10.3390/cryst11040321
927	2021	PEI	O	Spherical	HA	MTX	10	one-pot synthesis	Negative	128.6	216	Water	-15.8	LPS activated RAW 264.7	Animal	blood	Macrophage	adult	72	26.738	MTT	Tetrazolium Salt	21.32		24	10.3390/cryst11040321
928	2021	None	None	None	None	MTX	1	None	None	None	None	None	None	RAW 264.7	Animal	blood	Macrophage	adult	72	None	MTT	Tetrazolium Salt	106.1	None	24	10.3390/cryst11040321
929	2021	None	None	None	None	MTX	2.5	None	None	None	None	None	None	RAW 264.7	Animal	blood	Macrophage	adult	72	None	MTT	Tetrazolium Salt	81.1	None	24	10.3390/cryst11040321
930	2021	None	None	None	None	MTX	5	None	None	None	None	None	None	RAW 264.7	Animal	blood	Macrophage	adult	72	None	MTT	Tetrazolium Salt	60.71	None	24	10.3390/cryst11040321
931	2021	None	None	None	None	MTX	7.5	None	None	None	None	None	None	RAW 264.7	Animal	blood	Macrophage	adult	72	None	MTT	Tetrazolium Salt	34.64	None	24	10.3390/cryst11040321
932	2021	None	None	None	None	MTX	10	None	None	None	None	None	None	RAW 264.7	Animal	blood	Macrophage	adult	72	None	MTT	Tetrazolium Salt	20.71	None	24	10.3390/cryst11040321
933	2021	None	None	None	None	MTX	1	None	None	None	None	None	None	LPS activated RAW 264.7	Animal	blood	Macrophage	adult	72	None	MTT	Tetrazolium Salt	98.57	None	24	10.3390/cryst11040321
934	2021	None	None	None	None	MTX	2.5	None	None	None	None	None	None	LPS activated RAW 264.7	Animal	blood	Macrophage	adult	72	None	MTT	Tetrazolium Salt	77.14	None	24	10.3390/cryst11040321
935	2021	None	None	None	None	MTX	5	None	None	None	None	None	None	LPS activated RAW 264.7	Animal	blood	Macrophage	adult	72	None	MTT	Tetrazolium Salt	60.36	None	24	10.3390/cryst11040321
936	2021	None	None	None	None	MTX	7.5	None	None	None	None	None	None	LPS activated RAW 264.7	Animal	blood	Macrophage	adult	72	None	MTT	Tetrazolium Salt	34.64	None	24	10.3390/cryst11040321
937	2021	None	None	None	None	MTX	10	None	None	None	None	None	None	LPS activated RAW 264.7	Animal	blood	Macrophage	adult	72	None	MTT	Tetrazolium Salt	23.21	None	24	10.3390/cryst11040321
938	2020	Cerium oxide	I	Spherical	BSA+ indocyanine green	None	0	biomineralization method	Negative	30	98	Water	-11.4	RAW 264.7	Animal	blood	Macrophage	adult	24	0.5	MTT	Tetrazolium Salt	100.57	0.34	25	10.7150/thno.49069
939	2020	Cerium oxide	I	Spherical	BSA+ indocyanine green	None	0	biomineralization method	Negative	30	98	Water	-11.4	RAW 264.7	Animal	blood	Macrophage	adult	24	1	MTT	Tetrazolium Salt	89.14	0.34	25	10.7150/thno.49069
940	2020	Cerium oxide	I	Spherical	BSA+ indocyanine green	None	0	biomineralization method	Negative	30	98	Water	-11.4	RAW 264.7	Animal	blood	Macrophage	adult	24	10	MTT	Tetrazolium Salt	75.71	0.34	25	10.7150/thno.49069
941	2020	Cerium oxide	I	Spherical	BSA+ indocyanine green	None	0	biomineralization method	Negative	30	98	Water	-11.4	RAW 264.7	Animal	blood	Macrophage	adult	24	50	MTT	Tetrazolium Salt	70.86	0.34	25	10.7150/thno.49069
942	2020	Cerium oxide	I	Spherical	BSA+ indocyanine green	None	0	biomineralization method	Negative	30	98	Water	-11.4	THP-1	Human	peripheral blood	Monocyte	Neonatal	24	0.5	MTT	Tetrazolium Salt	99.14	0.34	25	10.7150/thno.49069
943	2020	Cerium oxide	I	Spherical	BSA+ indocyanine green	None	0	biomineralization method	Negative	30	98	Water	-11.4	THP-1	Human	peripheral blood	Monocyte	Neonatal	24	1	MTT	Tetrazolium Salt	76	0.34	25	10.7150/thno.49069
944	2020	Cerium oxide	I	Spherical	BSA+ indocyanine green	None	0	biomineralization method	Negative	30	98	Water	-11.4	THP-1	Human	peripheral blood	Monocyte	Neonatal	24	10	MTT	Tetrazolium Salt	69.43	0.34	25	10.7150/thno.49069
945	2020	Cerium oxide	I	Spherical	BSA+ indocyanine green	None	0	biomineralization method	Negative	30	98	Water	-11.4	THP-1	Human	peripheral blood	Monocyte	Neonatal	24	50	MTT	Tetrazolium Salt	65.14	0.34	25	10.7150/thno.49069
946	2017	CuO	I	Spherical	None	None	0	biosynthesis method	Negative	23.17	22.4	Water	-25.4	RAW 264.7	Animal	blood	Macrophage	adult	24	1	MTT	Tetrazolium Salt	100.96		26	10.4314/tjpr.v16i1.25
947	2017	CuO	I	Spherical	None	None	0	biosynthesis method	Negative	23.17	22.4	Water	-25.4	RAW 264.7	Animal	blood	Macrophage	adult	24	10	MTT	Tetrazolium Salt	97.45		26	10.4314/tjpr.v16i1.25
948	2017	CuO	I	Spherical	None	None	0	biosynthesis method	Negative	23.17	22.4	Water	-25.4	RAW 264.7	Animal	blood	Macrophage	adult	24	25	MTT	Tetrazolium Salt	97.77		26	10.4314/tjpr.v16i1.25
949	2017	CuO	I	Spherical	None	None	0	biosynthesis method	Negative	23.17	22.4	Water	-25.4	RAW 264.7	Animal	blood	Macrophage	adult	24	50	MTT	Tetrazolium Salt	95.22		26	10.4314/tjpr.v16i1.25
950	2017	CuO	I	Spherical	None	None	0	biosynthesis method	Negative	23.17	22.4	Water	-25.4	RAW 264.7	Animal	blood	Macrophage	adult	24	100	MTT	Tetrazolium Salt	94.59		26	10.4314/tjpr.v16i1.25
951	2017	CuO	I	Spherical	None	None	0	biosynthesis method	Negative	23.17	22.4	Water	-25.4	RAW 264.7	Animal	blood	Macrophage	adult	24	200	MTT	Tetrazolium Salt	92.68		26	10.4314/tjpr.v16i1.25
952	2023	Carbon Dots-βCD	O	Spherical	HA	None	0	hydrothermal method	Negative	84.82	82.59	Water	-12.7	RAW 264.7	Animal	blood	Macrophage	adult	48	10	MTT	Tetrazolium Salt	103.72		27	10.1016/j.carbpol.2023.121018
953	2023	Carbon Dots-βCD	O	Spherical	HA	None	0	hydrothermal method	Negative	84.82	82.59	Water	-12.7	RAW 264.7	Animal	blood	Macrophage	adult	48	20	MTT	Tetrazolium Salt	102.21		27	10.1016/j.carbpol.2023.121018
954	2023	Carbon Dots-βCD	O	Spherical	HA	None	0	hydrothermal method	Negative	84.82	82.59	Water	-12.7	RAW 264.7	Animal	blood	Macrophage	adult	48	50	MTT	Tetrazolium Salt	96.91		27	10.1016/j.carbpol.2023.121018
955	2023	Carbon Dots-βCD	O	Spherical	HA	None	0	hydrothermal method	Negative	84.82	82.59	Water	-12.7	RAW 264.7	Animal	blood	Macrophage	adult	48	100	MTT	Tetrazolium Salt	98.04		27	10.1016/j.carbpol.2023.121018
956	2023	Carbon Dots-βCD	O	Spherical	HA	None	0	hydrothermal method	Negative	84.82	82.59	Water	-12.7	RAW 264.7	Animal	blood	Macrophage	adult	48	200	MTT	Tetrazolium Salt	94.26		27	10.1016/j.carbpol.2023.121018
957	2023	Carbon Dots-βCD	O	Spherical	HA	None	0	hydrothermal method	Negative	84.82	82.59	Water	-12.7	RAW 264.7	Animal	blood	Macrophage	adult	48	500	MTT	Tetrazolium Salt	90.85		27	10.1016/j.carbpol.2023.121018
958	2023	Carbon Dots-βCD	O	Spherical	HA	None	0	hydrothermal method	Negative	84.82	82.59	Water	-12.7	RAW 264.7	Animal	blood	Macrophage	adult	48	1000	MTT	Tetrazolium Salt	82.9		27	10.1016/j.carbpol.2023.121018
959	2023	Carbon Dots-βCD	O	Spherical	HA	None	0	hydrothermal method	Negative	84.82	82.59	Water	-12.7	CaCo2	Human	intestine	Epithelial	adult	48	5	MTT	Tetrazolium Salt	104.1		27	10.1016/j.carbpol.2023.121018
960	2023	Carbon Dots-βCD	O	Spherical	HA	None	0	hydrothermal method	Negative	84.82	82.59	Water	-12.7	CaCo2	Human	intestine	Epithelial	adult	48	10	MTT	Tetrazolium Salt	102.6		27	10.1016/j.carbpol.2023.121018
961	2023	Carbon Dots-βCD	O	Spherical	HA	None	0	hydrothermal method	Negative	84.82	82.59	Water	-12.7	CaCo2	Human	intestine	Epithelial	adult	48	20	MTT	Tetrazolium Salt	100.32		27	10.1016/j.carbpol.2023.121018
962	2023	Carbon Dots-βCD	O	Spherical	HA	None	0	hydrothermal method	Negative	84.82	82.59	Water	-12.7	CaCo2	Human	intestine	Epithelial	adult	48	50	MTT	Tetrazolium Salt	92.67		27	10.1016/j.carbpol.2023.121018
963	2023	Carbon Dots-βCD	O	Spherical	HA	None	0	hydrothermal method	Negative	84.82	82.59	Water	-12.7	CaCo2	Human	intestine	Epithelial	adult	48	100	MTT	Tetrazolium Salt	97.29		27	10.1016/j.carbpol.2023.121018
964	2023	Carbon Dots-βCD	O	Spherical	HA	None	0	hydrothermal method	Negative	84.82	82.59	Water	-12.7	CaCo2	Human	intestine	Epithelial	adult	48	200	MTT	Tetrazolium Salt	93.5		27	10.1016/j.carbpol.2023.121018
965	2023	Carbon Dots-βCD	O	Spherical	HA	None	0	hydrothermal method	Negative	84.82	82.59	Water	-12.7	CaCo2	Human	intestine	Epithelial	adult	48	500	MTT	Tetrazolium Salt	87.82		27	10.1016/j.carbpol.2023.121018
966	2023	Carbon Dots-βCD	O	Spherical	HA	None	0	hydrothermal method	Negative	84.82	82.59	Water	-12.7	CaCo2	Human	intestine	Epithelial	adult	48	1000	MTT	Tetrazolium Salt	79.11		27	10.1016/j.carbpol.2023.121018
967	2023	Carbon Dots-βCD	O	Spherical	HA	None	0	hydrothermal method	Negative	84.82	82.59	Water	-12.7	C28/I2	Human	Joint Cartilage	Chondrocyte	adult	48	5	MTT	Tetrazolium Salt	101.83		27	10.1016/j.carbpol.2023.121018
968	2023	Carbon Dots-βCD	O	Spherical	HA	None	0	hydrothermal method	Negative	84.82	82.59	Water	-12.7	C28/I2	Human	Joint Cartilage	Chondrocyte	adult	48	10	MTT	Tetrazolium Salt	98.8		27	10.1016/j.carbpol.2023.121018
969	2023	Carbon Dots-βCD	O	Spherical	HA	None	0	hydrothermal method	Negative	84.82	82.59	Water	-12.7	C28/I2	Human	Joint Cartilage	Chondrocyte	adult	48	20	MTT	Tetrazolium Salt	98.8		27	10.1016/j.carbpol.2023.121018
970	2023	Carbon Dots-βCD	O	Spherical	HA	None	0	hydrothermal method	Negative	84.82	82.59	Water	-12.7	C28/I2	Human	Joint Cartilage	Chondrocyte	adult	48	50	MTT	Tetrazolium Salt	94.64		27	10.1016/j.carbpol.2023.121018
971	2023	Carbon Dots-βCD	O	Spherical	HA	None	0	hydrothermal method	Negative	84.82	82.59	Water	-12.7	C28/I2	Human	Joint Cartilage	Chondrocyte	adult	48	100	MTT	Tetrazolium Salt	96.15		27	10.1016/j.carbpol.2023.121018
972	2023	Carbon Dots-βCD	O	Spherical	HA	None	0	hydrothermal method	Negative	84.82	82.59	Water	-12.7	C28/I2	Human	Joint Cartilage	Chondrocyte	adult	48	200	MTT	Tetrazolium Salt	90.85		27	10.1016/j.carbpol.2023.121018
973	2023	Carbon Dots-βCD	O	Spherical	HA	None	0	hydrothermal method	Negative	84.82	82.59	Water	-12.7	C28/I2	Human	Joint Cartilage	Chondrocyte	adult	48	500	MTT	Tetrazolium Salt	90.09		27	10.1016/j.carbpol.2023.121018
974	2023	Carbon Dots-βCD	O	Spherical	HA	None	0	hydrothermal method	Negative	84.82	82.59	Water	-12.7	C28/I2	Human	Joint Cartilage	Chondrocyte	adult	48	1000	MTT	Tetrazolium Salt	82.52		27	10.1016/j.carbpol.2023.121018
975	2023	Carbon Dots-βCD	O	Spherical	HA	DEX	5	hydrothermal method	Negative	84.82	82.59	Water	-12.7	RAW 264.7	Animal	blood	Macrophage	adult	48	5	MTT	Tetrazolium Salt	97.12		27	10.1016/j.carbpol.2023.121018
976	2023	Carbon Dots-βCD	O	Spherical	HA	DEX	5	hydrothermal method	Negative	84.82	82.59	Water	-12.7	RAW 264.7	Animal	blood	Macrophage	adult	48	10	MTT	Tetrazolium Salt	95.52		27	10.1016/j.carbpol.2023.121018
977	2023	Carbon Dots-βCD	O	Spherical	HA	DEX	5	hydrothermal method	Negative	84.82	82.59	Water	-12.7	RAW 264.7	Animal	blood	Macrophage	adult	48	20	MTT	Tetrazolium Salt	93.51		27	10.1016/j.carbpol.2023.121018
978	2023	Carbon Dots-βCD	O	Spherical	HA	DEX	5	hydrothermal method	Negative	84.82	82.59	Water	-12.7	RAW 264.7	Animal	blood	Macrophage	adult	48	50	MTT	Tetrazolium Salt	94.72		27	10.1016/j.carbpol.2023.121018
979	2023	Carbon Dots-βCD	O	Spherical	HA	DEX	5	hydrothermal method	Negative	84.82	82.59	Water	-12.7	RAW 264.7	Animal	blood	Macrophage	adult	48	100	MTT	Tetrazolium Salt	91.91		27	10.1016/j.carbpol.2023.121018
980	2023	Carbon Dots-βCD	O	Spherical	HA	DEX	5	hydrothermal method	Negative	84.82	82.59	Water	-12.7	RAW 264.7	Animal	blood	Macrophage	adult	48	200	MTT	Tetrazolium Salt	90.3		27	10.1016/j.carbpol.2023.121018
981	2023	Carbon Dots-βCD	O	Spherical	HA	DEX	5	hydrothermal method	Negative	84.82	82.59	Water	-12.7	RAW 264.7	Animal	blood	Macrophage	adult	48	500	MTT	Tetrazolium Salt	85.89		27	10.1016/j.carbpol.2023.121018
982	2023	Carbon Dots-βCD	O	Spherical	HA	DEX	5	hydrothermal method	Negative	84.82	82.59	Water	-12.7	RAW 264.7	Animal	blood	Macrophage	adult	48	1000	MTT	Tetrazolium Salt	78.66		27	10.1016/j.carbpol.2023.121018
983	2023	Carbon Dots-βCD	O	Spherical	HA	DEX	5	hydrothermal method	Negative	84.82	82.59	Water	-12.7	CaCo2	Human	intestine	Epithelial	adult	48	5	MTT	Tetrazolium Salt	99.13		27	10.1016/j.carbpol.2023.121018
984	2023	Carbon Dots-βCD	O	Spherical	HA	DEX	5	hydrothermal method	Negative	84.82	82.59	Water	-12.7	CaCo2	Human	intestine	Epithelial	adult	48	10	MTT	Tetrazolium Salt	97.12		27	10.1016/j.carbpol.2023.121018
985	2023	Carbon Dots-βCD	O	Spherical	HA	DEX	5	hydrothermal method	Negative	84.82	82.59	Water	-12.7	CaCo2	Human	intestine	Epithelial	adult	48	20	MTT	Tetrazolium Salt	96.32		27	10.1016/j.carbpol.2023.121018
986	2023	Carbon Dots-βCD	O	Spherical	HA	DEX	5	hydrothermal method	Negative	84.82	82.59	Water	-12.7	CaCo2	Human	intestine	Epithelial	adult	48	50	MTT	Tetrazolium Salt	95.92		27	10.1016/j.carbpol.2023.121018
987	2023	Carbon Dots-βCD	O	Spherical	HA	DEX	5	hydrothermal method	Negative	84.82	82.59	Water	-12.7	CaCo2	Human	intestine	Epithelial	adult	48	100	MTT	Tetrazolium Salt	91.91		27	10.1016/j.carbpol.2023.121018
988	2023	Carbon Dots-βCD	O	Spherical	HA	DEX	5	hydrothermal method	Negative	84.82	82.59	Water	-12.7	CaCo2	Human	intestine	Epithelial	adult	48	200	MTT	Tetrazolium Salt	91.91		27	10.1016/j.carbpol.2023.121018
989	2023	Carbon Dots-βCD	O	Spherical	HA	DEX	5	hydrothermal method	Negative	84.82	82.59	Water	-12.7	CaCo2	Human	intestine	Epithelial	adult	48	500	MTT	Tetrazolium Salt	90.3		27	10.1016/j.carbpol.2023.121018
990	2023	Carbon Dots-βCD	O	Spherical	HA	DEX	5	hydrothermal method	Negative	84.82	82.59	Water	-12.7	CaCo2	Human	intestine	Epithelial	adult	48	1000	MTT	Tetrazolium Salt	84.68		27	10.1016/j.carbpol.2023.121018
991	2023	Carbon Dots-βCD	O	Spherical	HA	DEX	5	hydrothermal method	Negative	84.82	82.59	Water	-12.7	C28/I2	Human	Joint Cartilage	Chondrocyte	adult	48	5	MTT	Tetrazolium Salt	101.54		27	10.1016/j.carbpol.2023.121018
992	2023	Carbon Dots-βCD	O	Spherical	HA	DEX	5	hydrothermal method	Negative	84.82	82.59	Water	-12.7	C28/I2	Human	Joint Cartilage	Chondrocyte	adult	48	10	MTT	Tetrazolium Salt	101.14		27	10.1016/j.carbpol.2023.121018
993	2023	Carbon Dots-βCD	O	Spherical	HA	DEX	5	hydrothermal method	Negative	84.82	82.59	Water	-12.7	C28/I2	Human	Joint Cartilage	Chondrocyte	adult	48	20	MTT	Tetrazolium Salt	96.72		27	10.1016/j.carbpol.2023.121018
994	2023	Carbon Dots-βCD	O	Spherical	HA	DEX	5	hydrothermal method	Negative	84.82	82.59	Water	-12.7	C28/I2	Human	Joint Cartilage	Chondrocyte	adult	48	50	MTT	Tetrazolium Salt	93.91		27	10.1016/j.carbpol.2023.121018
995	2023	Carbon Dots-βCD	O	Spherical	HA	DEX	5	hydrothermal method	Negative	84.82	82.59	Water	-12.7	C28/I2	Human	Joint Cartilage	Chondrocyte	adult	48	100	MTT	Tetrazolium Salt	92.31		27	10.1016/j.carbpol.2023.121018
996	2023	Carbon Dots-βCD	O	Spherical	HA	DEX	5	hydrothermal method	Negative	84.82	82.59	Water	-12.7	C28/I2	Human	Joint Cartilage	Chondrocyte	adult	48	200	MTT	Tetrazolium Salt	90.3		27	10.1016/j.carbpol.2023.121018
997	2023	Carbon Dots-βCD	O	Spherical	HA	DEX	5	hydrothermal method	Negative	84.82	82.59	Water	-12.7	C28/I2	Human	Joint Cartilage	Chondrocyte	adult	48	500	MTT	Tetrazolium Salt	89.09		27	10.1016/j.carbpol.2023.121018
998	2023	Carbon Dots-βCD	O	Spherical	HA	DEX	5	hydrothermal method	Negative	84.82	82.59	Water	-12.7	C28/I2	Human	Joint Cartilage	Chondrocyte	adult	48	1000	MTT	Tetrazolium Salt	82.47		27	10.1016/j.carbpol.2023.121018
999	2022	β-glucan	O	Spherical	Mpeg	MTX	0.05	assembly + crosslinking methods	Negative	152.58	351.16	Water	-14.9	RAW 264.7	Animal	blood	Macrophage	adult	24	0.21097	CCK-8	Tetrazolium Salt	110.16		28	10.1016/j.carbpol.2022.119183
1000	2022	β-glucan	O	Spherical	Mpeg	MTX	0.15	assembly + crosslinking methods	Negative	152.58	351.16	Water	-14.9	RAW 264.7	Animal	blood	Macrophage	adult	24	0.632911	CCK-8	Tetrazolium Salt	109.02		28	10.1016/j.carbpol.2022.119183
1001	2022	β-glucan	O	Spherical	Mpeg	MTX	0.3	assembly + crosslinking methods	Negative	152.58	351.16	Water	-14.9	RAW 264.7	Animal	blood	Macrophage	adult	24	1.26582	CCK-8	Tetrazolium Salt	104.43		28	10.1016/j.carbpol.2022.119183
1002	2022	β-glucan	O	Spherical	Mpeg	MTX	0.5	assembly + crosslinking methods	Negative	152.58	351.16	Water	-14.9	RAW 264.7	Animal	blood	Macrophage	adult	24	2.1097	CCK-8	Tetrazolium Salt	102.51		28	10.1016/j.carbpol.2022.119183
1003	2022	β-glucan	O	Spherical	Mpeg	MTX	0.05	assembly + crosslinking methods	Negative	152.58	351.16	Water	-14.9	RAW 264.7	Animal	blood	Macrophage	adult	48	0.21097	CCK-8	Tetrazolium Salt	100.44		28	10.1016/j.carbpol.2022.119183
1004	2022	β-glucan	O	Spherical	Mpeg	MTX	0.15	assembly + crosslinking methods	Negative	152.58	351.16	Water	-14.9	RAW 264.7	Animal	blood	Macrophage	adult	48	0.632911	CCK-8	Tetrazolium Salt	98.12		28	10.1016/j.carbpol.2022.119183
1005	2022	β-glucan	O	Spherical	Mpeg	MTX	0.3	assembly + crosslinking methods	Negative	152.58	351.16	Water	-14.9	RAW 264.7	Animal	blood	Macrophage	adult	48	1.26582	CCK-8	Tetrazolium Salt	95.8		28	10.1016/j.carbpol.2022.119183
1006	2022	β-glucan	O	Spherical	Mpeg	MTX	0.5	assembly + crosslinking methods	Negative	152.58	351.16	Water	-14.9	RAW 264.7	Animal	blood	Macrophage	adult	48	2.1097	CCK-8	Tetrazolium Salt	93.81		28	10.1016/j.carbpol.2022.119183
1007	2022	β-glucan	O	Spherical	Mpeg	MTX	0.05	assembly + crosslinking methods	Negative	152.58	351.16	Water	-14.9	RAW 264.7	Animal	blood	Macrophage	adult	72	0.21097	CCK-8	Tetrazolium Salt	101.02		28	10.1016/j.carbpol.2022.119183
1008	2022	β-glucan	O	Spherical	Mpeg	MTX	0.15	assembly + crosslinking methods	Negative	152.58	351.16	Water	-14.9	RAW 264.7	Animal	blood	Macrophage	adult	72	0.632911	CCK-8	Tetrazolium Salt	97.63		28	10.1016/j.carbpol.2022.119183
1009	2022	β-glucan	O	Spherical	Mpeg	MTX	0.3	assembly + crosslinking methods	Negative	152.58	351.16	Water	-14.9	RAW 264.7	Animal	blood	Macrophage	adult	72	1.26582	CCK-8	Tetrazolium Salt	96.95		28	10.1016/j.carbpol.2022.119183
1010	2022	β-glucan	O	Spherical	Mpeg	MTX	0.5	assembly + crosslinking methods	Negative	152.58	351.16	Water	-14.9	RAW 264.7	Animal	blood	Macrophage	adult	72	2.1097	CCK-8	Tetrazolium Salt	96.61		28	10.1016/j.carbpol.2022.119183
1011	2022	None	None	None	None	MTX	0.05	None	None	None	None	None	None	RAW 264.7	Animal	blood	Macrophage	adult	24	None	CCK-8	Tetrazolium Salt	102.51	None	28	10.1016/j.carbpol.2022.119183
1012	2022	None	None	None	None	MTX	0.15	None	None	None	None	None	None	RAW 264.7	Animal	blood	Macrophage	adult	24	None	CCK-8	Tetrazolium Salt	99.45	None	28	10.1016/j.carbpol.2022.119183
1013	2022	None	None	None	None	MTX	0.3	None	None	None	None	None	None	RAW 264.7	Animal	blood	Macrophage	adult	24	None	CCK-8	Tetrazolium Salt	99.45	None	28	10.1016/j.carbpol.2022.119183
1014	2022	None	None	None	None	MTX	0.5	None	None	None	None	None	None	RAW 264.7	Animal	blood	Macrophage	adult	24	None	CCK-8	Tetrazolium Salt	99.84	None	28	10.1016/j.carbpol.2022.119183
1015	2022	None	None	None	None	MTX	0.05	None	None	None	None	None	None	RAW 264.7	Animal	blood	Macrophage	adult	48	None	CCK-8	Tetrazolium Salt	93.81	None	28	10.1016/j.carbpol.2022.119183
1016	2022	None	None	None	None	MTX	0.15	None	None	None	None	None	None	RAW 264.7	Animal	blood	Macrophage	adult	48	None	CCK-8	Tetrazolium Salt	93.81	None	28	10.1016/j.carbpol.2022.119183
1017	2022	None	None	None	None	MTX	0.3	None	None	None	None	None	None	RAW 264.7	Animal	blood	Macrophage	adult	48	None	CCK-8	Tetrazolium Salt	92.82	None	28	10.1016/j.carbpol.2022.119183
1018	2022	None	None	None	None	MTX	0.5	None	None	None	None	None	None	RAW 264.7	Animal	blood	Macrophage	adult	48	None	CCK-8	Tetrazolium Salt	91.82	None	28	10.1016/j.carbpol.2022.119183
1019	2022	None	None	None	None	MTX	0.05	None	None	None	None	None	None	RAW 264.7	Animal	blood	Macrophage	adult	72	None	CCK-8	Tetrazolium Salt	95.25	None	28	10.1016/j.carbpol.2022.119183
1020	2022	None	None	None	None	MTX	0.15	None	None	None	None	None	None	RAW 264.7	Animal	blood	Macrophage	adult	72	None	CCK-8	Tetrazolium Salt	92.2	None	28	10.1016/j.carbpol.2022.119183
1021	2022	None	None	None	None	MTX	0.3	None	None	None	None	None	None	RAW 264.7	Animal	blood	Macrophage	adult	72	None	CCK-8	Tetrazolium Salt	90.85	None	28	10.1016/j.carbpol.2022.119183
1022	2022	None	None	None	None	MTX	0.5	None	None	None	None	None	None	RAW 264.7	Animal	blood	Macrophage	adult	72	None	CCK-8	Tetrazolium Salt	90.85	None	28	10.1016/j.carbpol.2022.119183
1023	2022	β-glucan	O	Spherical	Mpeg	MTX	0.05	assembly + crosslinking methods	Negative	152.58	351.16	Water	-14.9	L929	Animal	Connective Tissue	Fibroblast	adult	24	0.21097	CCK-8	Tetrazolium Salt	106.18		28	10.1016/j.carbpol.2022.119183
1024	2022	β-glucan	O	Spherical	Mpeg	MTX	0.15	assembly + crosslinking methods	Negative	152.58	351.16	Water	-14.9	L929	Animal	Connective Tissue	Fibroblast	adult	24	0.632911	CCK-8	Tetrazolium Salt	101.45		28	10.1016/j.carbpol.2022.119183
1025	2022	β-glucan	O	Spherical	Mpeg	MTX	0.3	assembly + crosslinking methods	Negative	152.58	351.16	Water	-14.9	L929	Animal	Connective Tissue	Fibroblast	adult	24	1.26582	CCK-8	Tetrazolium Salt	98.18		28	10.1016/j.carbpol.2022.119183
1026	2022	β-glucan	O	Spherical	Mpeg	MTX	0.5	assembly + crosslinking methods	Negative	152.58	351.16	Water	-14.9	L929	Animal	Connective Tissue	Fibroblast	adult	24	2.1097	CCK-8	Tetrazolium Salt	101.82		28	10.1016/j.carbpol.2022.119183
1027	2022	β-glucan	O	Spherical	Mpeg	MTX	0.05	assembly + crosslinking methods	Negative	152.58	351.16	Water	-14.9	L929	Animal	Connective Tissue	Fibroblast	adult	48	0.21097	CCK-8	Tetrazolium Salt	112		28	10.1016/j.carbpol.2022.119183
1028	2022	β-glucan	O	Spherical	Mpeg	MTX	0.15	assembly + crosslinking methods	Negative	152.58	351.16	Water	-14.9	L929	Animal	Connective Tissue	Fibroblast	adult	48	0.632911	CCK-8	Tetrazolium Salt	110.86		28	10.1016/j.carbpol.2022.119183
1029	2022	β-glucan	O	Spherical	Mpeg	MTX	0.3	assembly + crosslinking methods	Negative	152.58	351.16	Water	-14.9	L929	Animal	Connective Tissue	Fibroblast	adult	48	1.26582	CCK-8	Tetrazolium Salt	102.1		28	10.1016/j.carbpol.2022.119183
1030	2022	β-glucan	O	Spherical	Mpeg	MTX	0.5	assembly + crosslinking methods	Negative	152.58	351.16	Water	-14.9	L929	Animal	Connective Tissue	Fibroblast	adult	48	2.1097	CCK-8	Tetrazolium Salt	101.33		28	10.1016/j.carbpol.2022.119183
1031	2022	β-glucan	O	Spherical	Mpeg	MTX	0.05	assembly + crosslinking methods	Negative	152.58	351.16	Water	-14.9	L929	Animal	Connective Tissue	Fibroblast	adult	72	0.21097	CCK-8	Tetrazolium Salt	128.54		28	10.1016/j.carbpol.2022.119183
1032	2022	β-glucan	O	Spherical	Mpeg	MTX	0.15	assembly + crosslinking methods	Negative	152.58	351.16	Water	-14.9	L929	Animal	Connective Tissue	Fibroblast	adult	72	0.632911	CCK-8	Tetrazolium Salt	128.95		28	10.1016/j.carbpol.2022.119183
1033	2022	β-glucan	O	Spherical	Mpeg	MTX	0.3	assembly + crosslinking methods	Negative	152.58	351.16	Water	-14.9	L929	Animal	Connective Tissue	Fibroblast	adult	72	1.26582	CCK-8	Tetrazolium Salt	119.12		28	10.1016/j.carbpol.2022.119183
1034	2022	β-glucan	O	Spherical	Mpeg	MTX	0.5	assembly + crosslinking methods	Negative	152.58	351.16	Water	-14.9	L929	Animal	Connective Tissue	Fibroblast	adult	72	2.1097	CCK-8	Tetrazolium Salt	113.4		28	10.1016/j.carbpol.2022.119183
1035	2022	None	None	None	None	MTX	0.05	None	None	None	None	None	None	L929	Animal	Connective Tissue	Fibroblast	adult	24	None	CCK-8	Tetrazolium Salt	98.18	None	28	10.1016/j.carbpol.2022.119183
1036	2022	None	None	None	None	MTX	0.15	None	None	None	None	None	None	L929	Animal	Connective Tissue	Fibroblast	adult	24	None	CCK-8	Tetrazolium Salt	102.91	None	28	10.1016/j.carbpol.2022.119183
1037	2022	None	None	None	None	MTX	0.3	None	None	None	None	None	None	L929	Animal	Connective Tissue	Fibroblast	adult	24	None	CCK-8	Tetrazolium Salt	99.64	None	28	10.1016/j.carbpol.2022.119183
1038	2022	None	None	None	None	MTX	0.5	None	None	None	None	None	None	L929	Animal	Connective Tissue	Fibroblast	adult	24	None	CCK-8	Tetrazolium Salt	98.55	None	28	10.1016/j.carbpol.2022.119183
1039	2022	None	None	None	None	MTX	0.05	None	None	None	None	None	None	L929	Animal	Connective Tissue	Fibroblast	adult	48	None	CCK-8	Tetrazolium Salt	99.81	None	28	10.1016/j.carbpol.2022.119183
1040	2022	None	None	None	None	MTX	0.15	None	None	None	None	None	None	L929	Animal	Connective Tissue	Fibroblast	adult	48	None	CCK-8	Tetrazolium Salt	99.05	None	28	10.1016/j.carbpol.2022.119183
1041	2022	None	None	None	None	MTX	0.3	None	None	None	None	None	None	L929	Animal	Connective Tissue	Fibroblast	adult	48	None	CCK-8	Tetrazolium Salt	96.38	None	28	10.1016/j.carbpol.2022.119183
1042	2022	None	None	None	None	MTX	0.5	None	None	None	None	None	None	L929	Animal	Connective Tissue	Fibroblast	adult	48	None	CCK-8	Tetrazolium Salt	95.62	None	28	10.1016/j.carbpol.2022.119183
1043	2022	None	None	None	None	MTX	0.05	None	None	None	None	None	None	L929	Animal	Connective Tissue	Fibroblast	adult	72	None	CCK-8	Tetrazolium Salt	108.89	None	28	10.1016/j.carbpol.2022.119183
1044	2022	None	None	None	None	MTX	0.15	None	None	None	None	None	None	L929	Animal	Connective Tissue	Fibroblast	adult	72	None	CCK-8	Tetrazolium Salt	108.89	None	28	10.1016/j.carbpol.2022.119183
1045	2022	None	None	None	None	MTX	0.3	None	None	None	None	None	None	L929	Animal	Connective Tissue	Fibroblast	adult	72	None	CCK-8	Tetrazolium Salt	114.21	None	28	10.1016/j.carbpol.2022.119183
1046	2022	None	None	None	None	MTX	0.5	None	None	None	None	None	None	L929	Animal	Connective Tissue	Fibroblast	adult	72	None	CCK-8	Tetrazolium Salt	98.65	None	28	10.1016/j.carbpol.2022.119183
1047	2021	Au	I	Spherical	None	None	0	reduction method	Negative	28.83	22.83	Water	-68.02	RAW 264.7	Animal	blood	Macrophage	adult	24	0	CCK-8	Tetrazolium Salt	99.635	0.08	29	10.1016/j.ejps.2021.106101
1048	2021	Au	I	Spherical	None	None	0	reduction method	Negative	28.83	22.83	Water	-68.02	RAW 264.7	Animal	blood	Macrophage	adult	48	0	CCK-8	Tetrazolium Salt	99.635	0.08	29	10.1016/j.ejps.2021.106101
1049	2021	Au	I	Spherical	None	None	0	reduction method	Negative	28.83	22.83	Water	-68.02	RAW 264.7	Animal	blood	Macrophage	adult	24	0.1	CCK-8	Tetrazolium Salt	98.8139	0.08	29	10.1016/j.ejps.2021.106101
1050	2021	Au	I	Spherical	None	None	0	reduction method	Negative	28.83	22.83	Water	-68.02	RAW 264.7	Animal	blood	Macrophage	adult	48	0.1	CCK-8	Tetrazolium Salt	97.1715	0.08	29	10.1016/j.ejps.2021.106101
1051	2021	Au	I	Spherical	None	None	0	reduction method	Negative	28.83	22.83	Water	-68.02	RAW 264.7	Animal	blood	Macrophage	adult	24	1	CCK-8	Tetrazolium Salt	97.4452	0.08	29	10.1016/j.ejps.2021.106101
1052	2021	Au	I	Spherical	None	None	0	reduction method	Negative	28.83	22.83	Water	-68.02	RAW 264.7	Animal	blood	Macrophage	adult	48	1	CCK-8	Tetrazolium Salt	95.8029	0.08	29	10.1016/j.ejps.2021.106101
1053	2021	Au	I	Spherical	None	None	0	reduction method	Negative	28.83	22.83	Water	-68.02	RAW 264.7	Animal	blood	Macrophage	adult	24	10	CCK-8	Tetrazolium Salt	96.8978	0.08	29	10.1016/j.ejps.2021.106101
1054	2021	Au	I	Spherical	None	None	0	reduction method	Negative	28.83	22.83	Water	-68.02	RAW 264.7	Animal	blood	Macrophage	adult	48	10	CCK-8	Tetrazolium Salt	95.2555	0.08	29	10.1016/j.ejps.2021.106101
1055	2021	Au	I	Spherical	None	None	0	reduction method	Negative	28.83	22.83	Water	-68.02	RAW 264.7	Animal	blood	Macrophage	adult	24	25	CCK-8	Tetrazolium Salt	96.0766	0.08	29	10.1016/j.ejps.2021.106101
1056	2021	Au	I	Spherical	None	None	0	reduction method	Negative	28.83	22.83	Water	-68.02	RAW 264.7	Animal	blood	Macrophage	adult	48	25	CCK-8	Tetrazolium Salt	93.0657	0.08	29	10.1016/j.ejps.2021.106101
1057	2021	Au	I	Spherical	None	None	0	reduction method	Negative	28.83	22.83	Water	-68.02	RAW 264.7	Animal	blood	Macrophage	adult	24	50	CCK-8	Tetrazolium Salt	94.4343	0.08	29	10.1016/j.ejps.2021.106101
1058	2021	Au	I	Spherical	None	None	0	reduction method	Negative	28.83	22.83	Water	-68.02	RAW 264.7	Animal	blood	Macrophage	adult	48	50	CCK-8	Tetrazolium Salt	90.8759	0.08	29	10.1016/j.ejps.2021.106101
1059	2021	Au	I	Spherical	None	None	0	reduction method	Negative	28.83	22.83	Water	-68.02	LPS activated RAW 264.7	Animal	blood	Macrophage	adult	24	0	CCK-8	Tetrazolium Salt	99.811	0.08	29	10.1016/j.ejps.2021.106101
1060	2021	Au	I	Spherical	None	None	0	reduction method	Negative	28.83	22.83	Water	-68.02	LPS activated RAW 264.7	Animal	blood	Macrophage	adult	48	0	CCK-8	Tetrazolium Salt	99.811	0.08	29	10.1016/j.ejps.2021.106101
1061	2021	Au	I	Spherical	None	None	0	reduction method	Negative	28.83	22.83	Water	-68.02	LPS activated RAW 264.7	Animal	blood	Macrophage	adult	24	0.1	CCK-8	Tetrazolium Salt	95.5576	0.08	29	10.1016/j.ejps.2021.106101
1062	2021	Au	I	Spherical	None	None	0	reduction method	Negative	28.83	22.83	Water	-68.02	LPS activated RAW 264.7	Animal	blood	Macrophage	adult	48	0.1	CCK-8	Tetrazolium Salt	93.2892	0.08	29	10.1016/j.ejps.2021.106101
1063	2021	Au	I	Spherical	None	None	0	reduction method	Negative	28.83	22.83	Water	-68.02	LPS activated RAW 264.7	Animal	blood	Macrophage	adult	24	1	CCK-8	Tetrazolium Salt	94.707	0.08	29	10.1016/j.ejps.2021.106101
1064	2021	Au	I	Spherical	None	None	0	reduction method	Negative	28.83	22.83	Water	-68.02	LPS activated RAW 264.7	Animal	blood	Macrophage	adult	48	1	CCK-8	Tetrazolium Salt	92.155	0.08	29	10.1016/j.ejps.2021.106101
1065	2021	Au	I	Spherical	None	None	0	reduction method	Negative	28.83	22.83	Water	-68.02	LPS activated RAW 264.7	Animal	blood	Macrophage	adult	24	10	CCK-8	Tetrazolium Salt	93.5728	0.08	29	10.1016/j.ejps.2021.106101
1066	2021	Au	I	Spherical	None	None	0	reduction method	Negative	28.83	22.83	Water	-68.02	LPS activated RAW 264.7	Animal	blood	Macrophage	adult	48	10	CCK-8	Tetrazolium Salt	93.0057	0.08	29	10.1016/j.ejps.2021.106101
1067	2021	Au	I	Spherical	None	None	0	reduction method	Negative	28.83	22.83	Water	-68.02	LPS activated RAW 264.7	Animal	blood	Macrophage	adult	24	25	CCK-8	Tetrazolium Salt	93.5728	0.08	29	10.1016/j.ejps.2021.106101
1068	2021	Au	I	Spherical	None	None	0	reduction method	Negative	28.83	22.83	Water	-68.02	LPS activated RAW 264.7	Animal	blood	Macrophage	adult	48	25	CCK-8	Tetrazolium Salt	90.4537	0.08	29	10.1016/j.ejps.2021.106101
1069	2021	Au	I	Spherical	None	None	0	reduction method	Negative	28.83	22.83	Water	-68.02	LPS activated RAW 264.7	Animal	blood	Macrophage	adult	24	50	CCK-8	Tetrazolium Salt	92.7221	0.08	29	10.1016/j.ejps.2021.106101
1070	2021	Au	I	Spherical	None	None	0	reduction method	Negative	28.83	22.83	Water	-68.02	LPS activated RAW 264.7	Animal	blood	Macrophage	adult	48	50	CCK-8	Tetrazolium Salt	91.0208	0.08	29	10.1016/j.ejps.2021.106101
1071	2021	Au	I	Spherical	None	None	0	reduction method	Negative	28.83	22.83	Water	-68.02	LPS activated RAW 264.7	Animal	blood	Macrophage	adult	24	0.01	CCK-8	Tetrazolium Salt	96.7568	0.08	29	10.1016/j.ejps.2021.106101
1072	2021	Au	I	Spherical	None	None	0	reduction method	Negative	28.83	22.83	Water	-68.02	LPS activated RAW 264.7	Animal	blood	Macrophage	adult	24	0.1	CCK-8	Tetrazolium Salt	94.0541	0.08	29	10.1016/j.ejps.2021.106101
1073	2021	Au	I	Spherical	None	None	0	reduction method	Negative	28.83	22.83	Water	-68.02	LPS activated RAW 264.7	Animal	blood	Macrophage	adult	24	0.45	CCK-8	Tetrazolium Salt	94.0541	0.08	29	10.1016/j.ejps.2021.106101
1074	2021	Au	I	Spherical	None	None	0	reduction method	Negative	28.83	22.83	Water	-68.02	LPS activated RAW 264.7	Animal	blood	Macrophage	adult	24	1	CCK-8	Tetrazolium Salt	94.0541	0.08	29	10.1016/j.ejps.2021.106101
1075	2021	Au	I	Spherical	None	None	0	reduction method	Negative	28.83	22.83	Water	-68.02	LPS activated RAW 264.7	Animal	blood	Macrophage	adult	24	4.5	CCK-8	Tetrazolium Salt	91.3514	0.08	29	10.1016/j.ejps.2021.106101
1076	2021	Au	I	Spherical	None	None	0	reduction method	Negative	28.83	22.83	Water	-68.02	LPS activated RAW 264.7	Animal	blood	Macrophage	adult	24	10	CCK-8	Tetrazolium Salt	90.2703	0.08	29	10.1016/j.ejps.2021.106101
1077	2021	Au	I	Spherical	None	None	0	reduction method	Negative	28.83	22.83	Water	-68.02	LPS activated RAW 264.7	Animal	blood	Macrophage	adult	24	19	CCK-8	Tetrazolium Salt	90.8108	0.08	29	10.1016/j.ejps.2021.106101
1078	2021	Au	I	Spherical	None	None	0	reduction method	Negative	28.83	22.83	Water	-68.02	LPS activated RAW 264.7	Animal	blood	Macrophage	adult	24	45	CCK-8	Tetrazolium Salt	88.9189	0.08	29	10.1016/j.ejps.2021.106101
1079	2021	Au	I	Spherical	Cys-FA	MTX	0.0011	reduction method	Negative	86.93	103.06	Water	-33.68	LPS activated RAW 264.7	Animal	blood	Macrophage	adult	24	0.01	CCK-8	Tetrazolium Salt	94.0541	0.29	29	10.1016/j.ejps.2021.106101
1080	2021	Au	I	Spherical	Cys-FA	MTX	0.011	reduction method	Negative	86.93	103.06	Water	-33.68	LPS activated RAW 264.7	Animal	blood	Macrophage	adult	24	0.1	CCK-8	Tetrazolium Salt	90.5405	0.29	29	10.1016/j.ejps.2021.106101
1081	2021	Au	I	Spherical	Cys-FA	MTX	0.0495	reduction method	Negative	86.93	103.06	Water	-33.68	LPS activated RAW 264.7	Animal	blood	Macrophage	adult	24	0.45	CCK-8	Tetrazolium Salt	81.0811	0.29	29	10.1016/j.ejps.2021.106101
1082	2021	Au	I	Spherical	Cys-FA	MTX	0.11	reduction method	Negative	86.93	103.06	Water	-33.68	LPS activated RAW 264.7	Animal	blood	Macrophage	adult	24	1	CCK-8	Tetrazolium Salt	65.6757	0.29	29	10.1016/j.ejps.2021.106101
1083	2021	Au	I	Spherical	Cys-FA	MTX	0.495	reduction method	Negative	86.93	103.06	Water	-33.68	LPS activated RAW 264.7	Animal	blood	Macrophage	adult	24	4.5	CCK-8	Tetrazolium Salt	32.7027	0.29	29	10.1016/j.ejps.2021.106101
1084	2021	Au	I	Spherical	Cys-FA	MTX	1.1	reduction method	Negative	86.93	103.06	Water	-33.68	LPS activated RAW 264.7	Animal	blood	Macrophage	adult	24	10	CCK-8	Tetrazolium Salt	21.3514	0.29	29	10.1016/j.ejps.2021.106101
1085	2021	Au	I	Spherical	Cys-FA	MTX	2.09	reduction method	Negative	86.93	103.06	Water	-33.68	LPS activated RAW 264.7	Animal	blood	Macrophage	adult	24	19	CCK-8	Tetrazolium Salt	17.5676	0.29	29	10.1016/j.ejps.2021.106101
1086	2021	Au	I	Spherical	Cys-FA	MTX	4.95	reduction method	Negative	86.93	103.06	Water	-33.68	LPS activated RAW 264.7	Animal	blood	Macrophage	adult	24	45	CCK-8	Tetrazolium Salt	16.2162	0.29	29	10.1016/j.ejps.2021.106101
1087	2021	None	None	None	None	MTX	0.01	None	None	None	None	None	None	LPS activated RAW 264.7	Animal	blood	Macrophage	adult	24	None	CCK-8	Tetrazolium Salt	80.8108	None	29	10.1016/j.ejps.2021.106101
1088	2021	None	None	None	None	MTX	0.1	None	None	None	None	None	None	LPS activated RAW 264.7	Animal	blood	Macrophage	adult	24	None	CCK-8	Tetrazolium Salt	50.5405	None	29	10.1016/j.ejps.2021.106101
1089	2021	None	None	None	None	MTX	0.45	None	None	None	None	None	None	LPS activated RAW 264.7	Animal	blood	Macrophage	adult	24	None	CCK-8	Tetrazolium Salt	35.4054	None	29	10.1016/j.ejps.2021.106101
1090	2021	None	None	None	None	MTX	1	None	None	None	None	None	None	LPS activated RAW 264.7	Animal	blood	Macrophage	adult	24	None	CCK-8	Tetrazolium Salt	26.4865	None	29	10.1016/j.ejps.2021.106101
1091	2021	None	None	None	None	MTX	4.5	None	None	None	None	None	None	LPS activated RAW 264.7	Animal	blood	Macrophage	adult	24	None	CCK-8	Tetrazolium Salt	19.1892	None	29	10.1016/j.ejps.2021.106101
1092	2021	None	None	None	None	MTX	10	None	None	None	None	None	None	LPS activated RAW 264.7	Animal	blood	Macrophage	adult	24	None	CCK-8	Tetrazolium Salt	16.2162	None	29	10.1016/j.ejps.2021.106101
1093	2021	None	None	None	None	MTX	19	None	None	None	None	None	None	LPS activated RAW 264.7	Animal	blood	Macrophage	adult	24	None	CCK-8	Tetrazolium Salt	15.4054	None	29	10.1016/j.ejps.2021.106101
1094	2021	None	None	None	None	MTX	45	None	None	None	None	None	None	LPS activated RAW 264.7	Animal	blood	Macrophage	adult	24	None	CCK-8	Tetrazolium Salt	14.3243	None	29	10.1016/j.ejps.2021.106101
1095	2021	Au	I	Spherical	None	None	0	reduction method	Negative	28.83	22.83	Water	-68.02	HFLS-RA	Human	Synovial Tissue	Fibroblast	adult	24	0	CCK-8	Tetrazolium Salt	100.181	0.08	29	10.1016/j.ejps.2021.106101
1096	2021	Au	I	Spherical	None	None	0	reduction method	Negative	28.83	22.83	Water	-68.02	HFLS-RA	Human	Synovial Tissue	Fibroblast	adult	48	0	CCK-8	Tetrazolium Salt	100.181	0.08	29	10.1016/j.ejps.2021.106101
1097	2021	Au	I	Spherical	None	None	0	reduction method	Negative	28.83	22.83	Water	-68.02	HFLS-RA	Human	Synovial Tissue	Fibroblast	adult	24	0.1	CCK-8	Tetrazolium Salt	96.9147	0.08	29	10.1016/j.ejps.2021.106101
1098	2021	Au	I	Spherical	None	None	0	reduction method	Negative	28.83	22.83	Water	-68.02	HFLS-RA	Human	Synovial Tissue	Fibroblast	adult	48	0.1	CCK-8	Tetrazolium Salt	95.8258	0.08	29	10.1016/j.ejps.2021.106101
1099	2021	Au	I	Spherical	None	None	0	reduction method	Negative	28.83	22.83	Water	-68.02	HFLS-RA	Human	Synovial Tissue	Fibroblast	adult	24	1	CCK-8	Tetrazolium Salt	96.098	0.08	29	10.1016/j.ejps.2021.106101
1100	2021	Au	I	Spherical	None	None	0	reduction method	Negative	28.83	22.83	Water	-68.02	HFLS-RA	Human	Synovial Tissue	Fibroblast	adult	48	1	CCK-8	Tetrazolium Salt	96.098	0.08	29	10.1016/j.ejps.2021.106101
1101	2021	Au	I	Spherical	None	None	0	reduction method	Negative	28.83	22.83	Water	-68.02	HFLS-RA	Human	Synovial Tissue	Fibroblast	adult	24	10	CCK-8	Tetrazolium Salt	92.8312	0.08	29	10.1016/j.ejps.2021.106101
1102	2021	Au	I	Spherical	None	None	0	reduction method	Negative	28.83	22.83	Water	-68.02	HFLS-RA	Human	Synovial Tissue	Fibroblast	adult	48	10	CCK-8	Tetrazolium Salt	96.6425	0.08	29	10.1016/j.ejps.2021.106101
1103	2021	Au	I	Spherical	None	None	0	reduction method	Negative	28.83	22.83	Water	-68.02	HFLS-RA	Human	Synovial Tissue	Fibroblast	adult	24	25	CCK-8	Tetrazolium Salt	91.4701	0.08	29	10.1016/j.ejps.2021.106101
1104	2021	Au	I	Spherical	None	None	0	reduction method	Negative	28.83	22.83	Water	-68.02	HFLS-RA	Human	Synovial Tissue	Fibroblast	adult	48	25	CCK-8	Tetrazolium Salt	90.6534	0.08	29	10.1016/j.ejps.2021.106101
1105	2021	Au	I	Spherical	None	None	0	reduction method	Negative	28.83	22.83	Water	-68.02	HFLS-RA	Human	Synovial Tissue	Fibroblast	adult	24	50	CCK-8	Tetrazolium Salt	89.8367	0.08	29	10.1016/j.ejps.2021.106101
1106	2021	Au	I	Spherical	None	None	0	reduction method	Negative	28.83	22.83	Water	-68.02	HFLS-RA	Human	Synovial Tissue	Fibroblast	adult	48	50	CCK-8	Tetrazolium Salt	92.2867	0.08	29	10.1016/j.ejps.2021.106101
1107	2021	Au	I	Spherical	None	None	0	reduction method	Negative	28.83	22.83	Water	-68.02	HFLS-RA	Human	Synovial Tissue	Fibroblast	adult	24	0	CCK-8	Tetrazolium Salt	99.6205	0.08	29	10.1016/j.ejps.2021.106101
1108	2021	Au	I	Spherical	None	None	0	reduction method	Negative	28.83	22.83	Water	-68.02	HFLS-RA	Human	Synovial Tissue	Fibroblast	adult	24	1.25	CCK-8	Tetrazolium Salt	95.351	0.08	29	10.1016/j.ejps.2021.106101
1109	2021	Au	I	Spherical	None	None	0	reduction method	Negative	28.83	22.83	Water	-68.02	HFLS-RA	Human	Synovial Tissue	Fibroblast	adult	24	2.5	CCK-8	Tetrazolium Salt	94.4972	0.08	29	10.1016/j.ejps.2021.106101
1110	2021	Au	I	Spherical	None	None	0	reduction method	Negative	28.83	22.83	Water	-68.02	HFLS-RA	Human	Synovial Tissue	Fibroblast	adult	24	5	CCK-8	Tetrazolium Salt	89.9431	0.08	29	10.1016/j.ejps.2021.106101
1111	2021	Au	I	Spherical	None	None	0	reduction method	Negative	28.83	22.83	Water	-68.02	HFLS-RA	Human	Synovial Tissue	Fibroblast	adult	24	10	CCK-8	Tetrazolium Salt	91.9355	0.08	29	10.1016/j.ejps.2021.106101
1112	2021	Au	I	Spherical	None	None	0	reduction method	Negative	28.83	22.83	Water	-68.02	HFLS-RA	Human	Synovial Tissue	Fibroblast	adult	24	25	CCK-8	Tetrazolium Salt	91.3662	0.08	29	10.1016/j.ejps.2021.106101
1113	2021	Au	I	Spherical	None	None	0	reduction method	Negative	28.83	22.83	Water	-68.02	HFLS-RA	Human	Synovial Tissue	Fibroblast	adult	24	50	CCK-8	Tetrazolium Salt	89.6584	0.08	29	10.1016/j.ejps.2021.106101
1114	2021	Au	I	Spherical	Cys-FA	MTX	0.0011	reduction method	Negative	86.93	103.06	Water	-33.68	HFLS-RA	Human	Synovial Tissue	Fibroblast	adult	24	0	CCK-8	Tetrazolium Salt	99.6205	0.29	29	10.1016/j.ejps.2021.106101
1115	2021	Au	I	Spherical	Cys-FA	MTX	0.011	reduction method	Negative	86.93	103.06	Water	-33.68	HFLS-RA	Human	Synovial Tissue	Fibroblast	adult	24	1.25	CCK-8	Tetrazolium Salt	93.3586	0.29	29	10.1016/j.ejps.2021.106101
1116	2021	Au	I	Spherical	Cys-FA	MTX	0.0495	reduction method	Negative	86.93	103.06	Water	-33.68	HFLS-RA	Human	Synovial Tissue	Fibroblast	adult	24	2.5	CCK-8	Tetrazolium Salt	87.666	0.29	29	10.1016/j.ejps.2021.106101
1117	2021	Au	I	Spherical	Cys-FA	MTX	0.11	reduction method	Negative	86.93	103.06	Water	-33.68	HFLS-RA	Human	Synovial Tissue	Fibroblast	adult	24	5	CCK-8	Tetrazolium Salt	80.8349	0.29	29	10.1016/j.ejps.2021.106101
1118	2021	Au	I	Spherical	Cys-FA	MTX	0.495	reduction method	Negative	86.93	103.06	Water	-33.68	HFLS-RA	Human	Synovial Tissue	Fibroblast	adult	24	10	CCK-8	Tetrazolium Salt	72.8653	0.29	29	10.1016/j.ejps.2021.106101
1119	2021	Au	I	Spherical	Cys-FA	MTX	1.1	reduction method	Negative	86.93	103.06	Water	-33.68	HFLS-RA	Human	Synovial Tissue	Fibroblast	adult	24	25	CCK-8	Tetrazolium Salt	50.6641	0.29	29	10.1016/j.ejps.2021.106101
1120	2021	Au	I	Spherical	Cys-FA	MTX	2.09	reduction method	Negative	86.93	103.06	Water	-33.68	HFLS-RA	Human	Synovial Tissue	Fibroblast	adult	24	50	CCK-8	Tetrazolium Salt	31.5939	0.29	29	10.1016/j.ejps.2021.106101
1121	2021	Bilirubin	O	Spherical	mPEG	CLT	0.0066	assembly method	Negative	34.9	68.6	PBS	-7.3	RAW 264.7	Animal	blood	Macrophage	adult	4	0.1	MTT	Tetrazolium Salt	103.615	0.155	30	10.1208/s12248-021-00636-3
1122	2021	Bilirubin	O	Spherical	mPEG	CLT	0.033	assembly method	Negative	34.9	68.6	PBS	-7.3	RAW 264.7	Animal	blood	Macrophage	adult	4	0.5	MTT	Tetrazolium Salt	101.769	0.155	30	10.1208/s12248-021-00636-3
1123	2021	Bilirubin	O	Spherical	mPEG	CLT	0.066	assembly method	Negative	34.9	68.6	PBS	-7.3	RAW 264.7	Animal	blood	Macrophage	adult	4	1	MTT	Tetrazolium Salt	100.615	0.155	30	10.1208/s12248-021-00636-3
1124	2021	Bilirubin	O	Spherical	mPEG	CLT	0.165	assembly method	Negative	34.9	68.6	PBS	-7.3	RAW 264.7	Animal	blood	Macrophage	adult	4	2.5	MTT	Tetrazolium Salt	98.0769	0.155	30	10.1208/s12248-021-00636-3
1125	2021	Bilirubin	O	Spherical	mPEG	CLT	0.33	assembly method	Negative	34.9	68.6	PBS	-7.3	RAW 264.7	Animal	blood	Macrophage	adult	4	5	MTT	Tetrazolium Salt	65.0769	0.155	30	10.1208/s12248-021-00636-3
1126	2021	None	None	None	None	CLT	0.1	None	None	None	None	None	None	RAW 264.7	Animal	blood	Macrophage	adult	4	None	MTT	Tetrazolium Salt	98.3077	None	30	10.1208/s12248-021-00636-3
1127	2021	None	None	None	None	CLT	0.5	None	None	None	None	None	None	RAW 264.7	Animal	blood	Macrophage	adult	4	None	MTT	Tetrazolium Salt	94.3846	None	30	10.1208/s12248-021-00636-3
1128	2021	None	None	None	None	CLT	1	None	None	None	None	None	None	RAW 264.7	Animal	blood	Macrophage	adult	4	None	MTT	Tetrazolium Salt	90.4615	None	30	10.1208/s12248-021-00636-3
1129	2021	None	None	None	None	CLT	2.5	None	None	None	None	None	None	RAW 264.7	Animal	blood	Macrophage	adult	4	None	MTT	Tetrazolium Salt	90.9231	None	30	10.1208/s12248-021-00636-3
1130	2021	None	None	None	None	CLT	5	None	None	None	None	None	None	RAW 264.7	Animal	blood	Macrophage	adult	4	None	MTT	Tetrazolium Salt	68.5385	None	30	10.1208/s12248-021-00636-3
1131	2016	Fe3O4	I	Spherical	PEG + Carboxyl	None	0	precipitation method		9.7	66.2	Water		T Cells	Animal	Spleen	Lymphocytes	adult	24	0	MTT	Tetrazolium Salt	100		31	10.1007/s11307-016-1001-6
1132	2016	Fe3O4	I	Spherical	PEG + Carboxyl	None	0	precipitation method		9.7	66.2	Water		T Cells	Animal	Spleen	Lymphocytes	adult	24	20	MTT	Tetrazolium Salt	100.235		31	10.1007/s11307-016-1001-6
1133	2016	Fe3O4	I	Spherical	PEG + Carboxyl	None	0	precipitation method		9.7	66.2	Water		T Cells	Animal	Spleen	Lymphocytes	adult	24	50	MTT	Tetrazolium Salt	94.8235		31	10.1007/s11307-016-1001-6
1134	2016	Fe3O4	I	Spherical	PEG + Carboxyl	None	0	precipitation method		9.7	66.2	Water		T Cells	Animal	Spleen	Lymphocytes	adult	24	100	MTT	Tetrazolium Salt	88		31	10.1007/s11307-016-1001-6
1135	2016	Fe3O4	I	Spherical	PEG + Carboxyl + Anti-CD3	None	0	precipitation method		13.3	95.5	Water		T Cells	Animal	Spleen	Lymphocytes	adult	24	0	MTT	Tetrazolium Salt	100		31	10.1007/s11307-016-1001-6
1136	2016	Fe3O4	I	Spherical	PEG + Carboxyl + Anti-CD3	None	0	precipitation method		13.3	95.5	Water		T Cells	Animal	Spleen	Lymphocytes	adult	24	20	MTT	Tetrazolium Salt	99.5294		31	10.1007/s11307-016-1001-6
1137	2016	Fe3O4	I	Spherical	PEG + Carboxyl + Anti-CD3	None	0	precipitation method		13.3	95.5	Water		T Cells	Animal	Spleen	Lymphocytes	adult	24	50	MTT	Tetrazolium Salt	94.8235		31	10.1007/s11307-016-1001-6
1138	2016	Fe3O4	I	Spherical	PEG + Carboxyl + Anti-CD3	None	0	precipitation method		13.3	95.5	Water		T Cells	Animal	Spleen	Lymphocytes	adult	24	100	MTT	Tetrazolium Salt	89.8823		31	10.1007/s11307-016-1001-6
1139	2016	Fe3O4	I	Spherical	PEG + Carboxyl	None	0	precipitation method		9.7	66.2	Water		T Cells	Animal	Spleen	Lymphocytes	adult	48	0	MTT	Tetrazolium Salt	100.5		31	10.1007/s11307-016-1001-6
1140	2016	Fe3O4	I	Spherical	PEG + Carboxyl	None	0	precipitation method		9.7	66.2	Water		T Cells	Animal	Spleen	Lymphocytes	adult	48	20	MTT	Tetrazolium Salt	101.5		31	10.1007/s11307-016-1001-6
1141	2016	Fe3O4	I	Spherical	PEG + Carboxyl	None	0	precipitation method		9.7	66.2	Water		T Cells	Animal	Spleen	Lymphocytes	adult	48	50	MTT	Tetrazolium Salt	95		31	10.1007/s11307-016-1001-6
1142	2016	Fe3O4	I	Spherical	PEG + Carboxyl	None	0	precipitation method		9.7	66.2	Water		T Cells	Animal	Spleen	Lymphocytes	adult	48	100	MTT	Tetrazolium Salt	87.75		31	10.1007/s11307-016-1001-6
1143	2016	Fe3O4	I	Spherical	PEG + Carboxyl + Anti-CD3	None	0	precipitation method		13.3	95.5	Water		T Cells	Animal	Spleen	Lymphocytes	adult	48	0	MTT	Tetrazolium Salt	102		31	10.1007/s11307-016-1001-6
1144	2016	Fe3O4	I	Spherical	PEG + Carboxyl + Anti-CD3	None	0	precipitation method		13.3	95.5	Water		T Cells	Animal	Spleen	Lymphocytes	adult	48	20	MTT	Tetrazolium Salt	100.75		31	10.1007/s11307-016-1001-6
1145	2016	Fe3O4	I	Spherical	PEG + Carboxyl + Anti-CD3	None	0	precipitation method		13.3	95.5	Water		T Cells	Animal	Spleen	Lymphocytes	adult	48	50	MTT	Tetrazolium Salt	93.5		31	10.1007/s11307-016-1001-6
1146	2016	Fe3O4	I	Spherical	PEG + Carboxyl + Anti-CD3	None	0	precipitation method		13.3	95.5	Water		T Cells	Animal	Spleen	Lymphocytes	adult	48	100	MTT	Tetrazolium Salt	89		31	10.1007/s11307-016-1001-6
1147	2016	Fe3O4	I	Spherical	PEG + Carboxyl	None	0	precipitation method		9.7	66.2	Water		T Cells	Animal	Spleen	Lymphocytes	adult	72	0	MTT	Tetrazolium Salt	100.988		31	10.1007/s11307-016-1001-6
1148	2016	Fe3O4	I	Spherical	PEG + Carboxyl	None	0	precipitation method		9.7	66.2	Water		T Cells	Animal	Spleen	Lymphocytes	adult	72	20	MTT	Tetrazolium Salt	103.457		31	10.1007/s11307-016-1001-6
1149	2016	Fe3O4	I	Spherical	PEG + Carboxyl	None	0	precipitation method		9.7	66.2	Water		T Cells	Animal	Spleen	Lymphocytes	adult	72	50	MTT	Tetrazolium Salt	91.1111		31	10.1007/s11307-016-1001-6
1150	2016	Fe3O4	I	Spherical	PEG + Carboxyl	None	0	precipitation method		9.7	66.2	Water		T Cells	Animal	Spleen	Lymphocytes	adult	72	100	MTT	Tetrazolium Salt	85.1852		31	10.1007/s11307-016-1001-6
1151	2016	Fe3O4	I	Spherical	PEG + Carboxyl + Anti-CD3	None	0	precipitation method		13.3	95.5	Water		T Cells	Animal	Spleen	Lymphocytes	adult	72	0	MTT	Tetrazolium Salt	100.494		31	10.1007/s11307-016-1001-6
1152	2016	Fe3O4	I	Spherical	PEG + Carboxyl + Anti-CD3	None	0	precipitation method		13.3	95.5	Water		T Cells	Animal	Spleen	Lymphocytes	adult	72	20	MTT	Tetrazolium Salt	97.7778		31	10.1007/s11307-016-1001-6
1153	2016	Fe3O4	I	Spherical	PEG + Carboxyl + Anti-CD3	None	0	precipitation method		13.3	95.5	Water		T Cells	Animal	Spleen	Lymphocytes	adult	72	50	MTT	Tetrazolium Salt	92.0988		31	10.1007/s11307-016-1001-6
1154	2016	Fe3O4	I	Spherical	PEG + Carboxyl + Anti-CD3	None	0	precipitation method		13.3	95.5	Water		T Cells	Animal	Spleen	Lymphocytes	adult	72	100	MTT	Tetrazolium Salt	86.9136		31	10.1007/s11307-016-1001-6
1155	2016	Fe3O4	I	Spherical	PEG + Carboxyl	None	0	precipitation method		9.7	66.2	Water		T Cells	Animal	Spleen	Lymphocytes	adult	24	0	Trypan Blue Exclusion	Trypan Blue	100.235		31	10.1007/s11307-016-1001-6
1156	2016	Fe3O4	I	Spherical	PEG + Carboxyl	None	0	precipitation method		9.7	66.2	Water		T Cells	Animal	Spleen	Lymphocytes	adult	24	20	Trypan Blue Exclusion	Trypan Blue	99.7647		31	10.1007/s11307-016-1001-6
1157	2016	Fe3O4	I	Spherical	PEG + Carboxyl	None	0	precipitation method		9.7	66.2	Water		T Cells	Animal	Spleen	Lymphocytes	adult	24	50	Trypan Blue Exclusion	Trypan Blue	94.5882		31	10.1007/s11307-016-1001-6
1158	2016	Fe3O4	I	Spherical	PEG + Carboxyl	None	0	precipitation method		9.7	66.2	Water		T Cells	Animal	Spleen	Lymphocytes	adult	24	100	Trypan Blue Exclusion	Trypan Blue	90.1177		31	10.1007/s11307-016-1001-6
1159	2016	Fe3O4	I	Spherical	PEG + Carboxyl + Anti-CD3	None	0	precipitation method		13.3	95.5	Water		T Cells	Animal	Spleen	Lymphocytes	adult	24	0	Trypan Blue Exclusion	Trypan Blue	99.7647		31	10.1007/s11307-016-1001-6
1160	2016	Fe3O4	I	Spherical	PEG + Carboxyl + Anti-CD3	None	0	precipitation method		13.3	95.5	Water		T Cells	Animal	Spleen	Lymphocytes	adult	24	20	Trypan Blue Exclusion	Trypan Blue	95.7647		31	10.1007/s11307-016-1001-6
1161	2016	Fe3O4	I	Spherical	PEG + Carboxyl + Anti-CD3	None	0	precipitation method		13.3	95.5	Water		T Cells	Animal	Spleen	Lymphocytes	adult	24	50	Trypan Blue Exclusion	Trypan Blue	89.8823		31	10.1007/s11307-016-1001-6
1162	2016	Fe3O4	I	Spherical	PEG + Carboxyl + Anti-CD3	None	0	precipitation method		13.3	95.5	Water		T Cells	Animal	Spleen	Lymphocytes	adult	24	100	Trypan Blue Exclusion	Trypan Blue	90.8235		31	10.1007/s11307-016-1001-6
1163	2016	Fe3O4	I	Spherical	PEG + Carboxyl	None	0	precipitation method		9.7	66.2	Water		T Cells	Animal	Spleen	Lymphocytes	adult	48	0	Trypan Blue Exclusion	Trypan Blue	100.25		31	10.1007/s11307-016-1001-6
1164	2016	Fe3O4	I	Spherical	PEG + Carboxyl	None	0	precipitation method		9.7	66.2	Water		T Cells	Animal	Spleen	Lymphocytes	adult	48	20	Trypan Blue Exclusion	Trypan Blue	91.75		31	10.1007/s11307-016-1001-6
1165	2016	Fe3O4	I	Spherical	PEG + Carboxyl	None	0	precipitation method		9.7	66.2	Water		T Cells	Animal	Spleen	Lymphocytes	adult	48	50	Trypan Blue Exclusion	Trypan Blue	90.25		31	10.1007/s11307-016-1001-6
1166	2016	Fe3O4	I	Spherical	PEG + Carboxyl	None	0	precipitation method		9.7	66.2	Water		T Cells	Animal	Spleen	Lymphocytes	adult	48	100	Trypan Blue Exclusion	Trypan Blue	88.75		31	10.1007/s11307-016-1001-6
1167	2016	Fe3O4	I	Spherical	PEG + Carboxyl + Anti-CD3	None	0	precipitation method		13.3	95.5	Water		T Cells	Animal	Spleen	Lymphocytes	adult	48	0	Trypan Blue Exclusion	Trypan Blue	100		31	10.1007/s11307-016-1001-6
1168	2016	Fe3O4	I	Spherical	PEG + Carboxyl + Anti-CD3	None	0	precipitation method		13.3	95.5	Water		T Cells	Animal	Spleen	Lymphocytes	adult	48	20	Trypan Blue Exclusion	Trypan Blue	95.25		31	10.1007/s11307-016-1001-6
1169	2016	Fe3O4	I	Spherical	PEG + Carboxyl + Anti-CD3	None	0	precipitation method		13.3	95.5	Water		T Cells	Animal	Spleen	Lymphocytes	adult	48	50	Trypan Blue Exclusion	Trypan Blue	89.75		31	10.1007/s11307-016-1001-6
1170	2016	Fe3O4	I	Spherical	PEG + Carboxyl + Anti-CD3	None	0	precipitation method		13.3	95.5	Water		T Cells	Animal	Spleen	Lymphocytes	adult	48	100	Trypan Blue Exclusion	Trypan Blue	87.5		31	10.1007/s11307-016-1001-6
1171	2016	Fe3O4	I	Spherical	PEG + Carboxyl	None	0	precipitation method		9.7	66.2	Water		T Cells	Animal	Spleen	Lymphocytes	adult	72	0	Trypan Blue Exclusion	Trypan Blue	98.5185		31	10.1007/s11307-016-1001-6
1172	2016	Fe3O4	I	Spherical	PEG + Carboxyl	None	0	precipitation method		9.7	66.2	Water		T Cells	Animal	Spleen	Lymphocytes	adult	72	20	Trypan Blue Exclusion	Trypan Blue	93.8272		31	10.1007/s11307-016-1001-6
1173	2016	Fe3O4	I	Spherical	PEG + Carboxyl	None	0	precipitation method		9.7	66.2	Water		T Cells	Animal	Spleen	Lymphocytes	adult	72	50	Trypan Blue Exclusion	Trypan Blue	86.9136		31	10.1007/s11307-016-1001-6
1174	2016	Fe3O4	I	Spherical	PEG + Carboxyl	None	0	precipitation method		9.7	66.2	Water		T Cells	Animal	Spleen	Lymphocytes	adult	72	100	Trypan Blue Exclusion	Trypan Blue	82.963		31	10.1007/s11307-016-1001-6
1175	2016	Fe3O4	I	Spherical	PEG + Carboxyl + Anti-CD3	None	0	precipitation method		13.3	95.5	Water		T Cells	Animal	Spleen	Lymphocytes	adult	72	0	Trypan Blue Exclusion	Trypan Blue	98.5185		31	10.1007/s11307-016-1001-6
1176	2016	Fe3O4	I	Spherical	PEG + Carboxyl + Anti-CD3	None	0	precipitation method		13.3	95.5	Water		T Cells	Animal	Spleen	Lymphocytes	adult	72	20	Trypan Blue Exclusion	Trypan Blue	92.0988		31	10.1007/s11307-016-1001-6
1177	2016	Fe3O4	I	Spherical	PEG + Carboxyl + Anti-CD3	None	0	precipitation method		13.3	95.5	Water		T Cells	Animal	Spleen	Lymphocytes	adult	72	50	Trypan Blue Exclusion	Trypan Blue	91.8519		31	10.1007/s11307-016-1001-6
1178	2016	Fe3O4	I	Spherical	PEG + Carboxyl + Anti-CD3	None	0	precipitation method		13.3	95.5	Water		T Cells	Animal	Spleen	Lymphocytes	adult	72	100	Trypan Blue Exclusion	Trypan Blue	82.2222		31	10.1007/s11307-016-1001-6
1179	2024	HA	O	Spherical	None	DC	0.64232	assembly method	Negative	172.6	214.9	PBS	-18.6	FLS	Animal	Synovial Tissue	Fibroblast	adult	24	6.90667	MTT	Tetrazolium Salt	88.8287	0.064	32	10.1016/j.apsb.2024.11.007
1180	2024	HA	O	Spherical	None	DC	1.6058	assembly method	Negative	172.6	214.9	PBS	-18.6	FLS	Animal	Synovial Tissue	Fibroblast	adult	24	17.2667	MTT	Tetrazolium Salt	79.9705	0.064	32	10.1016/j.apsb.2024.11.007
1181	2024	HA	O	Spherical	None	DC	2.56928	assembly method	Negative	172.6	214.9	PBS	-18.6	FLS	Animal	Synovial Tissue	Fibroblast	adult	24	27.6267	MTT	Tetrazolium Salt	69.8819	0.064	32	10.1016/j.apsb.2024.11.007
1182	2024	HA	O	Spherical	None	DC	5.78088	assembly method	Negative	172.6	214.9	PBS	-18.6	FLS	Animal	Synovial Tissue	Fibroblast	adult	24	62.16	MTT	Tetrazolium Salt	64.2224	0.064	32	10.1016/j.apsb.2024.11.007
1183	2024	HA	O	Spherical	None	DC	14.4522	assembly method	Negative	172.6	214.9	PBS	-18.6	FLS	Animal	Synovial Tissue	Fibroblast	adult	24	155.4	MTT	Tetrazolium Salt	62.2539	0.064	32	10.1016/j.apsb.2024.11.007
1184	2024	HA	O	Spherical	None	DC	22.4812	assembly method	Negative	172.6	214.9	PBS	-18.6	FLS	Animal	Synovial Tissue	Fibroblast	adult	24	241.733	MTT	Tetrazolium Salt	81.6929	0.064	32	10.1016/j.apsb.2024.11.007
1185	2024	HA	O	Spherical	None	DC	32.116	assembly method	Negative	172.6	214.9	PBS	-18.6	FLS	Animal	Synovial Tissue	Fibroblast	adult	24	345.333	MTT	Tetrazolium Salt	67.4213	0.064	32	10.1016/j.apsb.2024.11.007
1186	2024	HA	O	Spherical	None	DC	96.348	assembly method	Negative	172.6	214.9	PBS	-18.6	FLS	Animal	Synovial Tissue	Fibroblast	adult	24	1036	MTT	Tetrazolium Salt	56.1024	0.064	32	10.1016/j.apsb.2024.11.007
1187	2024	HA	O	Spherical	None	DC	192.696	assembly method	Negative	172.6	214.9	PBS	-18.6	FLS	Animal	Synovial Tissue	Fibroblast	adult	24	2072	MTT	Tetrazolium Salt	11.3189	0.064	32	10.1016/j.apsb.2024.11.007
1188	2024	HA	O	Spherical	None	LND	0.64232	assembly method	Negative	163.4	170.2	PBS	-27.4	FLS	Animal	Synovial Tissue	Fibroblast	adult	24	7.55671	MTT	Tetrazolium Salt	86.3681	0.143	32	10.1016/j.apsb.2024.11.007
1189	2024	HA	O	Spherical	None	LND	1.6058	assembly method	Negative	163.4	170.2	PBS	-27.4	FLS	Animal	Synovial Tissue	Fibroblast	adult	24	18.8918	MTT	Tetrazolium Salt	82.6772	0.143	32	10.1016/j.apsb.2024.11.007
1190	2024	HA	O	Spherical	None	LND	2.56928	assembly method	Negative	163.4	170.2	PBS	-27.4	FLS	Animal	Synovial Tissue	Fibroblast	adult	24	30.2268	MTT	Tetrazolium Salt	67.1752	0.143	32	10.1016/j.apsb.2024.11.007
1191	2024	HA	O	Spherical	None	LND	5.78088	assembly method	Negative	163.4	170.2	PBS	-27.4	FLS	Animal	Synovial Tissue	Fibroblast	adult	24	68.0104	MTT	Tetrazolium Salt	71.8504	0.143	32	10.1016/j.apsb.2024.11.007
1192	2024	HA	O	Spherical	None	LND	14.4522	assembly method	Negative	163.4	170.2	PBS	-27.4	FLS	Animal	Synovial Tissue	Fibroblast	adult	24	170.026	MTT	Tetrazolium Salt	67.4213	0.143	32	10.1016/j.apsb.2024.11.007
1193	2024	HA	O	Spherical	None	LND	22.4812	assembly method	Negative	163.4	170.2	PBS	-27.4	FLS	Animal	Synovial Tissue	Fibroblast	adult	24	264.485	MTT	Tetrazolium Salt	69.3898	0.143	32	10.1016/j.apsb.2024.11.007
1194	2024	HA	O	Spherical	None	LND	32.116	assembly method	Negative	163.4	170.2	PBS	-27.4	FLS	Animal	Synovial Tissue	Fibroblast	adult	24	377.835	MTT	Tetrazolium Salt	54.626	0.143	32	10.1016/j.apsb.2024.11.007
1195	2024	HA	O	Spherical	None	LND	96.348	assembly method	Negative	163.4	170.2	PBS	-27.4	FLS	Animal	Synovial Tissue	Fibroblast	adult	24	1133.51	MTT	Tetrazolium Salt	46.998	0.143	32	10.1016/j.apsb.2024.11.007
1196	2024	HA	O	Spherical	None	LND	192.696	assembly method	Negative	163.4	170.2	PBS	-27.4	FLS	Animal	Synovial Tissue	Fibroblast	adult	24	2267.01	MTT	Tetrazolium Salt	20.9154	0.143	32	10.1016/j.apsb.2024.11.007
1197	2024	HA	O	Spherical	None	LND+DC	0.64232	assembly method	Negative	101.7	116.2	PBS	-20.5	FLS	Animal	Synovial Tissue	Fibroblast	adult	24	7.03527	MTT	Tetrazolium Salt	59.3012	0.165	32	10.1016/j.apsb.2024.11.007
1198	2024	HA	O	Spherical	None	LND+DC	1.6058	assembly method	Negative	101.7	116.2	PBS	-20.5	FLS	Animal	Synovial Tissue	Fibroblast	adult	24	17.5882	MTT	Tetrazolium Salt	54.8721	0.165	32	10.1016/j.apsb.2024.11.007
1199	2024	HA	O	Spherical	None	LND+DC	2.56928	assembly method	Negative	101.7	116.2	PBS	-20.5	FLS	Animal	Synovial Tissue	Fibroblast	adult	24	28.1411	MTT	Tetrazolium Salt	50.689	0.165	32	10.1016/j.apsb.2024.11.007
1200	2024	HA	O	Spherical	None	LND+DC	5.78088	assembly method	Negative	101.7	116.2	PBS	-20.5	FLS	Animal	Synovial Tissue	Fibroblast	adult	24	63.3174	MTT	Tetrazolium Salt	47.4902	0.165	32	10.1016/j.apsb.2024.11.007
1201	2024	HA	O	Spherical	None	LND+DC	14.4522	assembly method	Negative	101.7	116.2	PBS	-20.5	FLS	Animal	Synovial Tissue	Fibroblast	adult	24	158.294	MTT	Tetrazolium Salt	43.3071	0.165	32	10.1016/j.apsb.2024.11.007
1202	2024	HA	O	Spherical	None	LND+DC	22.4812	assembly method	Negative	101.7	116.2	PBS	-20.5	FLS	Animal	Synovial Tissue	Fibroblast	adult	24	246.234	MTT	Tetrazolium Salt	44.2913	0.165	32	10.1016/j.apsb.2024.11.007
1203	2024	HA	O	Spherical	None	LND+DC	32.116	assembly method	Negative	101.7	116.2	PBS	-20.5	FLS	Animal	Synovial Tissue	Fibroblast	adult	24	351.763	MTT	Tetrazolium Salt	45.7677	0.165	32	10.1016/j.apsb.2024.11.007
1204	2024	HA	O	Spherical	None	LND+DC	96.348	assembly method	Negative	101.7	116.2	PBS	-20.5	FLS	Animal	Synovial Tissue	Fibroblast	adult	24	1055.29	MTT	Tetrazolium Salt	22.6378	0.165	32	10.1016/j.apsb.2024.11.007
1205	2024	HA	O	Spherical	None	LND+DC	192.696	assembly method	Negative	101.7	116.2	PBS	-20.5	FLS	Animal	Synovial Tissue	Fibroblast	adult	24	2110.58	MTT	Tetrazolium Salt	6.6437	0.165	32	10.1016/j.apsb.2024.11.007
1206	2024	HA	O	Spherical	HAP-1	LND+DC	0.64232	assembly method	Negative	104.3	130.1	PBS	-28.6	FLS	Animal	Synovial Tissue	Fibroblast	adult	24	7.03527	MTT	Tetrazolium Salt	66.9291		32	10.1016/j.apsb.2024.11.007
1207	2024	HA	O	Spherical	HAP-1	LND+DC	1.6058	assembly method	Negative	104.3	130.1	PBS	-28.6	FLS	Animal	Synovial Tissue	Fibroblast	adult	24	17.5882	MTT	Tetrazolium Salt	37.1555		32	10.1016/j.apsb.2024.11.007
1208	2024	HA	O	Spherical	HAP-1	LND+DC	2.56928	assembly method	Negative	104.3	130.1	PBS	-28.6	FLS	Animal	Synovial Tissue	Fibroblast	adult	24	28.1411	MTT	Tetrazolium Salt	34.2028		32	10.1016/j.apsb.2024.11.007
1209	2024	HA	O	Spherical	HAP-1	LND+DC	5.78088	assembly method	Negative	104.3	130.1	PBS	-28.6	FLS	Animal	Synovial Tissue	Fibroblast	adult	24	63.3174	MTT	Tetrazolium Salt	34.2028		32	10.1016/j.apsb.2024.11.007
1210	2024	HA	O	Spherical	HAP-1	LND+DC	14.4522	assembly method	Negative	104.3	130.1	PBS	-28.6	FLS	Animal	Synovial Tissue	Fibroblast	adult	24	158.294	MTT	Tetrazolium Salt	31.7421		32	10.1016/j.apsb.2024.11.007
1211	2024	HA	O	Spherical	HAP-1	LND+DC	22.4812	assembly method	Negative	104.3	130.1	PBS	-28.6	FLS	Animal	Synovial Tissue	Fibroblast	adult	24	246.234	MTT	Tetrazolium Salt	31.25		32	10.1016/j.apsb.2024.11.007
1212	2024	HA	O	Spherical	HAP-1	LND+DC	32.116	assembly method	Negative	104.3	130.1	PBS	-28.6	FLS	Animal	Synovial Tissue	Fibroblast	adult	24	351.763	MTT	Tetrazolium Salt	16.4862		32	10.1016/j.apsb.2024.11.007
1213	2024	HA	O	Spherical	HAP-1	LND+DC	96.348	assembly method	Negative	104.3	130.1	PBS	-28.6	FLS	Animal	Synovial Tissue	Fibroblast	adult	24	1055.29	MTT	Tetrazolium Salt	18.4547		32	10.1016/j.apsb.2024.11.007
1214	2024	HA	O	Spherical	HAP-1	LND+DC	192.696	assembly method	Negative	104.3	130.1	PBS	-28.6	FLS	Animal	Synovial Tissue	Fibroblast	adult	24	2110.58	MTT	Tetrazolium Salt	13.5335		32	10.1016/j.apsb.2024.11.007
1215	2024	None	None	None	None	DC	8.029	None	None	None	None	None	None	FLS	Animal	Synovial Tissue	Fibroblast	adult	24	None	MTT	Tetrazolium Salt	118.75	None	32	10.1016/j.apsb.2024.11.007
1216	2024	None	None	None	None	DC	16.058	None	None	None	None	None	None	FLS	Animal	Synovial Tissue	Fibroblast	adult	24	None	MTT	Tetrazolium Salt	103.571	None	32	10.1016/j.apsb.2024.11.007
1217	2024	None	None	None	None	DC	32.116	None	None	None	None	None	None	FLS	Animal	Synovial Tissue	Fibroblast	adult	24	None	MTT	Tetrazolium Salt	107.44	None	32	10.1016/j.apsb.2024.11.007
1218	2024	None	None	None	None	DC	48.174	None	None	None	None	None	None	FLS	Animal	Synovial Tissue	Fibroblast	adult	24	None	MTT	Tetrazolium Salt	96.131	None	32	10.1016/j.apsb.2024.11.007
1219	2024	None	None	None	None	DC	64.232	None	None	None	None	None	None	FLS	Animal	Synovial Tissue	Fibroblast	adult	24	None	MTT	Tetrazolium Salt	89.5833	None	32	10.1016/j.apsb.2024.11.007
1220	2024	None	None	None	None	DC	96.348	None	None	None	None	None	None	FLS	Animal	Synovial Tissue	Fibroblast	adult	24	None	MTT	Tetrazolium Salt	69.6429	None	32	10.1016/j.apsb.2024.11.007
1221	2024	None	None	None	None	DC	128.464	None	None	None	None	None	None	FLS	Animal	Synovial Tissue	Fibroblast	adult	24	None	MTT	Tetrazolium Salt	47.9166	None	32	10.1016/j.apsb.2024.11.007
1222	2024	None	None	None	None	LND	8.029	None	None	None	None	None	None	FLS	Animal	Synovial Tissue	Fibroblast	adult	24	None	MTT	Tetrazolium Salt	109.524	None	32	10.1016/j.apsb.2024.11.007
1223	2024	None	None	None	None	LND	16.058	None	None	None	None	None	None	FLS	Animal	Synovial Tissue	Fibroblast	adult	24	None	MTT	Tetrazolium Salt	109.226	None	32	10.1016/j.apsb.2024.11.007
1224	2024	None	None	None	None	LND	32.116	None	None	None	None	None	None	FLS	Animal	Synovial Tissue	Fibroblast	adult	24	None	MTT	Tetrazolium Salt	97.3214	None	32	10.1016/j.apsb.2024.11.007
1225	2024	None	None	None	None	LND	48.174	None	None	None	None	None	None	FLS	Animal	Synovial Tissue	Fibroblast	adult	24	None	MTT	Tetrazolium Salt	88.3929	None	32	10.1016/j.apsb.2024.11.007
1226	2024	None	None	None	None	LND	64.232	None	None	None	None	None	None	FLS	Animal	Synovial Tissue	Fibroblast	adult	24	None	MTT	Tetrazolium Salt	71.131	None	32	10.1016/j.apsb.2024.11.007
1227	2024	None	None	None	None	LND	96.348	None	None	None	None	None	None	FLS	Animal	Synovial Tissue	Fibroblast	adult	24	None	MTT	Tetrazolium Salt	40.7738	None	32	10.1016/j.apsb.2024.11.007
1228	2024	None	None	None	None	LND	128.464	None	None	None	None	None	None	FLS	Animal	Synovial Tissue	Fibroblast	adult	24	None	MTT	Tetrazolium Salt	33.9286	None	32	10.1016/j.apsb.2024.11.007
1229	2024	None	None	None	None	LND+DC	9.50975	None	None	None	None	None	None	FLS	Animal	Synovial Tissue	Fibroblast	adult	24	None	MTT	Tetrazolium Salt	93.1548	None	32	10.1016/j.apsb.2024.11.007
1230	2024	None	None	None	None	LND+DC	19.0195	None	None	None	None	None	None	FLS	Animal	Synovial Tissue	Fibroblast	adult	24	None	MTT	Tetrazolium Salt	99.1071	None	32	10.1016/j.apsb.2024.11.007
1231	2024	None	None	None	None	LND+DC	38.039	None	None	None	None	None	None	FLS	Animal	Synovial Tissue	Fibroblast	adult	24	None	MTT	Tetrazolium Salt	85.4167	None	32	10.1016/j.apsb.2024.11.007
1232	2024	None	None	None	None	LND+DC	57.0585	None	None	None	None	None	None	FLS	Animal	Synovial Tissue	Fibroblast	adult	24	None	MTT	Tetrazolium Salt	77.381	None	32	10.1016/j.apsb.2024.11.007
1233	2024	None	None	None	None	LND+DC	76.078	None	None	None	None	None	None	FLS	Animal	Synovial Tissue	Fibroblast	adult	24	None	MTT	Tetrazolium Salt	61.6071	None	32	10.1016/j.apsb.2024.11.007
1234	2024	None	None	None	None	LND+DC	114.117	None	None	None	None	None	None	FLS	Animal	Synovial Tissue	Fibroblast	adult	24	None	MTT	Tetrazolium Salt	34.5238	None	32	10.1016/j.apsb.2024.11.007
1235	2024	None	None	None	None	LND+DC	152.156	None	None	None	None	None	None	FLS	Animal	Synovial Tissue	Fibroblast	adult	24	None	MTT	Tetrazolium Salt	12.2024	None	32	10.1016/j.apsb.2024.11.007
1236	2024	None	None	None	None	LND+DC	9.87994	None	None	None	None	None	None	FLS	Animal	Synovial Tissue	Fibroblast	adult	24	None	MTT	Tetrazolium Salt	81.8452	None	32	10.1016/j.apsb.2024.11.007
1237	2024	None	None	None	None	LND+DC	19.7599	None	None	None	None	None	None	FLS	Animal	Synovial Tissue	Fibroblast	adult	24	None	MTT	Tetrazolium Salt	95.8333	None	32	10.1016/j.apsb.2024.11.007
1238	2024	None	None	None	None	LND+DC	39.5198	None	None	None	None	None	None	FLS	Animal	Synovial Tissue	Fibroblast	adult	24	None	MTT	Tetrazolium Salt	81.5476	None	32	10.1016/j.apsb.2024.11.007
1239	2024	None	None	None	None	LND+DC	59.2796	None	None	None	None	None	None	FLS	Animal	Synovial Tissue	Fibroblast	adult	24	None	MTT	Tetrazolium Salt	69.0476	None	32	10.1016/j.apsb.2024.11.007
1240	2024	None	None	None	None	LND+DC	79.0395	None	None	None	None	None	None	FLS	Animal	Synovial Tissue	Fibroblast	adult	24	None	MTT	Tetrazolium Salt	58.0357	None	32	10.1016/j.apsb.2024.11.007
1241	2024	None	None	None	None	LND+DC	118.559	None	None	None	None	None	None	FLS	Animal	Synovial Tissue	Fibroblast	adult	24	None	MTT	Tetrazolium Salt	35.1191	None	32	10.1016/j.apsb.2024.11.007
1242	2024	None	None	None	None	LND+DC	158.079	None	None	None	None	None	None	FLS	Animal	Synovial Tissue	Fibroblast	adult	24	None	MTT	Tetrazolium Salt	19.6428	None	32	10.1016/j.apsb.2024.11.007
1243	2024	None	None	None	None	LND+DC	10.4969	None	None	None	None	None	None	FLS	Animal	Synovial Tissue	Fibroblast	adult	24	None	MTT	Tetrazolium Salt	85.7143	None	32	10.1016/j.apsb.2024.11.007
1244	2024	None	None	None	None	LND+DC	20.9938	None	None	None	None	None	None	FLS	Animal	Synovial Tissue	Fibroblast	adult	24	None	MTT	Tetrazolium Salt	85.4167	None	32	10.1016/j.apsb.2024.11.007
1245	2024	None	None	None	None	LND+DC	41.9877	None	None	None	None	None	None	FLS	Animal	Synovial Tissue	Fibroblast	adult	24	None	MTT	Tetrazolium Salt	64.881	None	32	10.1016/j.apsb.2024.11.007
1246	2024	None	None	None	None	LND+DC	62.9815	None	None	None	None	None	None	FLS	Animal	Synovial Tissue	Fibroblast	adult	24	None	MTT	Tetrazolium Salt	56.8452	None	32	10.1016/j.apsb.2024.11.007
1247	2024	None	None	None	None	LND+DC	83.9753	None	None	None	None	None	None	FLS	Animal	Synovial Tissue	Fibroblast	adult	24	None	MTT	Tetrazolium Salt	41.6667	None	32	10.1016/j.apsb.2024.11.007
1248	2024	None	None	None	None	LND+DC	125.963	None	None	None	None	None	None	FLS	Animal	Synovial Tissue	Fibroblast	adult	24	None	MTT	Tetrazolium Salt	29.4643	None	32	10.1016/j.apsb.2024.11.007
1249	2024	None	None	None	None	LND+DC	167.951	None	None	None	None	None	None	FLS	Animal	Synovial Tissue	Fibroblast	adult	24	None	MTT	Tetrazolium Salt	8.03573	None	32	10.1016/j.apsb.2024.11.007
1250	2024	None	None	None	None	LND+DC	11.7309	None	None	None	None	None	None	FLS	Animal	Synovial Tissue	Fibroblast	adult	24	None	MTT	Tetrazolium Salt	73.5119	None	32	10.1016/j.apsb.2024.11.007
1251	2024	None	None	None	None	LND+DC	23.4618	None	None	None	None	None	None	FLS	Animal	Synovial Tissue	Fibroblast	adult	24	None	MTT	Tetrazolium Salt	81.25	None	32	10.1016/j.apsb.2024.11.007
1252	2024	None	None	None	None	LND+DC	46.9235	None	None	None	None	None	None	FLS	Animal	Synovial Tissue	Fibroblast	adult	24	None	MTT	Tetrazolium Salt	68.75	None	32	10.1016/j.apsb.2024.11.007
1253	2024	None	None	None	None	LND+DC	70.3853	None	None	None	None	None	None	FLS	Animal	Synovial Tissue	Fibroblast	adult	24	None	MTT	Tetrazolium Salt	60.7143	None	32	10.1016/j.apsb.2024.11.007
1254	2024	None	None	None	None	LND+DC	93.847	None	None	None	None	None	None	FLS	Animal	Synovial Tissue	Fibroblast	adult	24	None	MTT	Tetrazolium Salt	45.8333	None	32	10.1016/j.apsb.2024.11.007
1255	2024	None	None	None	None	LND+DC	140.771	None	None	None	None	None	None	FLS	Animal	Synovial Tissue	Fibroblast	adult	24	None	MTT	Tetrazolium Salt	16.9643	None	32	10.1016/j.apsb.2024.11.007
1256	2024	None	None	None	None	LND+DC	187.694	None	None	None	None	None	None	FLS	Animal	Synovial Tissue	Fibroblast	adult	24	None	MTT	Tetrazolium Salt	16.0714	None	32	10.1016/j.apsb.2024.11.007
1257	2024	None	None	None	None	LND+DC	15.4328	None	None	None	None	None	None	FLS	Animal	Synovial Tissue	Fibroblast	adult	24	None	MTT	Tetrazolium Salt	87.5	None	32	10.1016/j.apsb.2024.11.007
1258	2024	None	None	None	None	LND+DC	30.8655	None	None	None	None	None	None	FLS	Animal	Synovial Tissue	Fibroblast	adult	24	None	MTT	Tetrazolium Salt	77.6786	None	32	10.1016/j.apsb.2024.11.007
1259	2024	None	None	None	None	LND+DC	61.731	None	None	None	None	None	None	FLS	Animal	Synovial Tissue	Fibroblast	adult	24	None	MTT	Tetrazolium Salt	62.7976	None	32	10.1016/j.apsb.2024.11.007
1260	2024	None	None	None	None	LND+DC	92.5965	None	None	None	None	None	None	FLS	Animal	Synovial Tissue	Fibroblast	adult	24	None	MTT	Tetrazolium Salt	48.2143	None	32	10.1016/j.apsb.2024.11.007
1261	2024	None	None	None	None	LND+DC	123.462	None	None	None	None	None	None	FLS	Animal	Synovial Tissue	Fibroblast	adult	24	None	MTT	Tetrazolium Salt	23.5119	None	32	10.1016/j.apsb.2024.11.007
1262	2024	None	None	None	None	LND+DC	185.193	None	None	None	None	None	None	FLS	Animal	Synovial Tissue	Fibroblast	adult	24	None	MTT	Tetrazolium Salt	6.25	None	32	10.1016/j.apsb.2024.11.007
1263	2024	None	None	None	None	LND+DC	246.924	None	None	None	None	None	None	FLS	Animal	Synovial Tissue	Fibroblast	adult	24	None	MTT	Tetrazolium Salt	4.7619	None	32	10.1016/j.apsb.2024.11.007
1264	2024	None	None	None	None	LND+DC	22.8365	None	None	None	None	None	None	FLS	Animal	Synovial Tissue	Fibroblast	adult	24	None	MTT	Tetrazolium Salt	82.1429	None	32	10.1016/j.apsb.2024.11.007
1265	2024	None	None	None	None	LND+DC	45.673	None	None	None	None	None	None	FLS	Animal	Synovial Tissue	Fibroblast	adult	24	None	MTT	Tetrazolium Salt	60.4167	None	32	10.1016/j.apsb.2024.11.007
1266	2024	None	None	None	None	LND+DC	91.346	None	None	None	None	None	None	FLS	Animal	Synovial Tissue	Fibroblast	adult	24	None	MTT	Tetrazolium Salt	47.6191	None	32	10.1016/j.apsb.2024.11.007
1267	2024	None	None	None	None	LND+DC	137.019	None	None	None	None	None	None	FLS	Animal	Synovial Tissue	Fibroblast	adult	24	None	MTT	Tetrazolium Salt	30.9524	None	32	10.1016/j.apsb.2024.11.007
1268	2024	None	None	None	None	LND+DC	182.692	None	None	None	None	None	None	FLS	Animal	Synovial Tissue	Fibroblast	adult	24	None	MTT	Tetrazolium Salt	4.16667	None	32	10.1016/j.apsb.2024.11.007
1269	2024	None	None	None	None	LND+DC	274.038	None	None	None	None	None	None	FLS	Animal	Synovial Tissue	Fibroblast	adult	24	None	MTT	Tetrazolium Salt	10.1191	None	32	10.1016/j.apsb.2024.11.007
1270	2024	None	None	None	None	LND+DC	365.384	None	None	None	None	None	None	FLS	Animal	Synovial Tissue	Fibroblast	adult	24	None	MTT	Tetrazolium Salt	7.44048	None	32	10.1016/j.apsb.2024.11.007
1271	2024	None	None	None	None	LND+DC	30.2403	None	None	None	None	None	None	FLS	Animal	Synovial Tissue	Fibroblast	adult	24	None	MTT	Tetrazolium Salt	78.5714	None	32	10.1016/j.apsb.2024.11.007
1272	2024	None	None	None	None	LND+DC	60.4805	None	None	None	None	None	None	FLS	Animal	Synovial Tissue	Fibroblast	adult	24	None	MTT	Tetrazolium Salt	63.0952	None	32	10.1016/j.apsb.2024.11.007
1273	2024	None	None	None	None	LND+DC	120.961	None	None	None	None	None	None	FLS	Animal	Synovial Tissue	Fibroblast	adult	24	None	MTT	Tetrazolium Salt	33.3333	None	32	10.1016/j.apsb.2024.11.007
1274	2024	None	None	None	None	LND+DC	181.442	None	None	None	None	None	None	FLS	Animal	Synovial Tissue	Fibroblast	adult	24	None	MTT	Tetrazolium Salt	17.5595	None	32	10.1016/j.apsb.2024.11.007
1275	2024	None	None	None	None	LND+DC	241.922	None	None	None	None	None	None	FLS	Animal	Synovial Tissue	Fibroblast	adult	24	None	MTT	Tetrazolium Salt	11.0119	None	32	10.1016/j.apsb.2024.11.007
1276	2024	None	None	None	None	LND+DC	362.883	None	None	None	None	None	None	FLS	Animal	Synovial Tissue	Fibroblast	adult	24	None	MTT	Tetrazolium Salt	3.2738	None	32	10.1016/j.apsb.2024.11.007
1277	2024	None	None	None	None	LND+DC	483.844	None	None	None	None	None	None	FLS	Animal	Synovial Tissue	Fibroblast	adult	24	None	MTT	Tetrazolium Salt	2.38096	None	32	10.1016/j.apsb.2024.11.007
1278	2024	None	None	None	None	LND+DC	37.644	None	None	None	None	None	None	FLS	Animal	Synovial Tissue	Fibroblast	adult	24	None	MTT	Tetrazolium Salt	91.9643	None	32	10.1016/j.apsb.2024.11.007
1279	2024	None	None	None	None	LND+DC	75.288	None	None	None	None	None	None	FLS	Animal	Synovial Tissue	Fibroblast	adult	24	None	MTT	Tetrazolium Salt	47.6191	None	32	10.1016/j.apsb.2024.11.007
1280	2024	None	None	None	None	LND+DC	150.576	None	None	None	None	None	None	FLS	Animal	Synovial Tissue	Fibroblast	adult	24	None	MTT	Tetrazolium Salt	18.1547	None	32	10.1016/j.apsb.2024.11.007
1281	2024	None	None	None	None	LND+DC	225.864	None	None	None	None	None	None	FLS	Animal	Synovial Tissue	Fibroblast	adult	24	None	MTT	Tetrazolium Salt	7.44048	None	32	10.1016/j.apsb.2024.11.007
1282	2024	None	None	None	None	LND+DC	301.152	None	None	None	None	None	None	FLS	Animal	Synovial Tissue	Fibroblast	adult	24	None	MTT	Tetrazolium Salt	4.16667	None	32	10.1016/j.apsb.2024.11.007
1283	2024	None	None	None	None	LND+DC	451.728	None	None	None	None	None	None	FLS	Animal	Synovial Tissue	Fibroblast	adult	24	None	MTT	Tetrazolium Salt	0.297614	None	32	10.1016/j.apsb.2024.11.007
1284	2024	None	None	None	None	LND+DC	602.304	None	None	None	None	None	None	FLS	Animal	Synovial Tissue	Fibroblast	adult	24	None	MTT	Tetrazolium Salt	0.595252	None	32	10.1016/j.apsb.2024.11.007
1285	2024	None	None	None	None	LND+DC	45.0478	None	None	None	None	None	None	FLS	Animal	Synovial Tissue	Fibroblast	adult	24	None	MTT	Tetrazolium Salt	73.5119	None	32	10.1016/j.apsb.2024.11.007
1286	2024	None	None	None	None	LND+DC	90.0955	None	None	None	None	None	None	FLS	Animal	Synovial Tissue	Fibroblast	adult	24	None	MTT	Tetrazolium Salt	51.1905	None	32	10.1016/j.apsb.2024.11.007
1287	2024	None	None	None	None	LND+DC	180.191	None	None	None	None	None	None	FLS	Animal	Synovial Tissue	Fibroblast	adult	24	None	MTT	Tetrazolium Salt	9.82144	None	32	10.1016/j.apsb.2024.11.007
1288	2024	None	None	None	None	LND+DC	270.286	None	None	None	None	None	None	FLS	Animal	Synovial Tissue	Fibroblast	adult	24	None	MTT	Tetrazolium Salt	7.44048	None	32	10.1016/j.apsb.2024.11.007
1289	2024	None	None	None	None	LND+DC	360.382	None	None	None	None	None	None	FLS	Animal	Synovial Tissue	Fibroblast	adult	24	None	MTT	Tetrazolium Salt	3.86906	None	32	10.1016/j.apsb.2024.11.007
1290	2024	None	None	None	None	LND+DC	540.573	None	None	None	None	None	None	FLS	Animal	Synovial Tissue	Fibroblast	adult	24	None	MTT	Tetrazolium Salt	0	None	32	10.1016/j.apsb.2024.11.007
1291	2024	None	None	None	None	LND+DC	720.764	None	None	None	None	None	None	FLS	Animal	Synovial Tissue	Fibroblast	adult	24	None	MTT	Tetrazolium Salt	0.297614	None	32	10.1016/j.apsb.2024.11.007
1292	2024	PLGA	O	Spherical	None	None	0	nanoprecipitation method		267.66	307.4			RAW 264.7	Animal	blood	Macrophage	adult	24	0	CCK-8	Tetrazolium Salt	83.277		33	10.1021/acs.iecr.4c01304
1293	2024	PLGA	O	Spherical	None	None	0	nanoprecipitation method		267.66	307.4			RAW 264.7	Animal	blood	Macrophage	adult	24	50	CCK-8	Tetrazolium Salt	81.7568		33	10.1021/acs.iecr.4c01304
1294	2024	PLGA	O	Spherical	None	None	0	nanoprecipitation method		267.66	307.4			RAW 264.7	Animal	blood	Macrophage	adult	24	200	CCK-8	Tetrazolium Salt	83.277		33	10.1021/acs.iecr.4c01304
1295	2024	PLGA	O	Spherical	None	None	0	nanoprecipitation method		267.66	307.4			RAW 264.7	Animal	blood	Macrophage	adult	24	500	CCK-8	Tetrazolium Salt	84.1216		33	10.1021/acs.iecr.4c01304
1296	2024	PLGA	O	Spherical	None	None	0	nanoprecipitation method		267.66	307.4			RAW 264.7	Animal	blood	Macrophage	adult	24	800	CCK-8	Tetrazolium Salt	83.7838		33	10.1021/acs.iecr.4c01304
1297	2024	PLGA	O	Spherical	None	None	0	nanoprecipitation method		267.66	307.4			RAW 264.7	Animal	blood	Macrophage	adult	24	1000	CCK-8	Tetrazolium Salt	84.1216		33	10.1021/acs.iecr.4c01304
1298	2024	PLGA	O	Spherical	None	None	0	nanoprecipitation method		267.66	307.4			LPS activated RAW 264.7	Animal	blood	Macrophage	adult	24	0	CCK-8	Tetrazolium Salt	83.277		33	10.1021/acs.iecr.4c01304
1299	2024	PLGA	O	Spherical	None	None	0	nanoprecipitation method		267.66	307.4			LPS activated RAW 264.7	Animal	blood	Macrophage	adult	24	50	CCK-8	Tetrazolium Salt	82.0946		33	10.1021/acs.iecr.4c01304
1300	2024	PLGA	O	Spherical	None	None	0	nanoprecipitation method		267.66	307.4			LPS activated RAW 264.7	Animal	blood	Macrophage	adult	24	200	CCK-8	Tetrazolium Salt	81.0811		33	10.1021/acs.iecr.4c01304
1301	2024	PLGA	O	Spherical	None	None	0	nanoprecipitation method		267.66	307.4			LPS activated RAW 264.7	Animal	blood	Macrophage	adult	24	500	CCK-8	Tetrazolium Salt	84.9662		33	10.1021/acs.iecr.4c01304
1302	2024	PLGA	O	Spherical	None	None	0	nanoprecipitation method		267.66	307.4			LPS activated RAW 264.7	Animal	blood	Macrophage	adult	24	800	CCK-8	Tetrazolium Salt	83.6149		33	10.1021/acs.iecr.4c01304
1303	2024	PLGA	O	Spherical	None	None	0	nanoprecipitation method		267.66	307.4			LPS activated RAW 264.7	Animal	blood	Macrophage	adult	24	1000	CCK-8	Tetrazolium Salt	82.7703		33	10.1021/acs.iecr.4c01304
1304	2024	PLGA	O	Spherical	None	TF	1	nanoprecipitation method		243.16	603.8			RAW 264.7	Animal	blood	Macrophage	adult	24	13.089	CCK-8	Tetrazolium Salt	82.7883		33	10.1021/acs.iecr.4c01304
1305	2024	PLGA	O	Spherical	None	TF	5	nanoprecipitation method		243.16	603.8			RAW 264.7	Animal	blood	Macrophage	adult	24	65.445	CCK-8	Tetrazolium Salt	82.2719		33	10.1021/acs.iecr.4c01304
1306	2024	PLGA	O	Spherical	None	TF	10	nanoprecipitation method		243.16	603.8			RAW 264.7	Animal	blood	Macrophage	adult	24	130.89	CCK-8	Tetrazolium Salt	80.7229		33	10.1021/acs.iecr.4c01304
1307	2024	PLGA	O	Spherical	None	TF	20	nanoprecipitation method		243.16	603.8			RAW 264.7	Animal	blood	Macrophage	adult	24	261.78	CCK-8	Tetrazolium Salt	77.7969		33	10.1021/acs.iecr.4c01304
1308	2024	PLGA	O	Spherical	None	TF	50	nanoprecipitation method		243.16	603.8			RAW 264.7	Animal	blood	Macrophage	adult	24	654.45	CCK-8	Tetrazolium Salt	73.6661		33	10.1021/acs.iecr.4c01304
1309	2024	PLGA	O	Spherical	None	TF	1	nanoprecipitation method		243.16	603.8			LPS activated RAW 264.7	Animal	blood	Macrophage	adult	24	13.089	CCK-8	Tetrazolium Salt	82.4441		33	10.1021/acs.iecr.4c01304
1310	2024	PLGA	O	Spherical	None	TF	5	nanoprecipitation method		243.16	603.8			LPS activated RAW 264.7	Animal	blood	Macrophage	adult	24	65.445	CCK-8	Tetrazolium Salt	80.895		33	10.1021/acs.iecr.4c01304
1311	2024	PLGA	O	Spherical	None	TF	10	nanoprecipitation method		243.16	603.8			LPS activated RAW 264.7	Animal	blood	Macrophage	adult	24	130.89	CCK-8	Tetrazolium Salt	78.3133		33	10.1021/acs.iecr.4c01304
1312	2024	PLGA	O	Spherical	None	TF	20	nanoprecipitation method		243.16	603.8			LPS activated RAW 264.7	Animal	blood	Macrophage	adult	24	261.78	CCK-8	Tetrazolium Salt	75.9036		33	10.1021/acs.iecr.4c01304
1313	2024	PLGA	O	Spherical	None	TF	50	nanoprecipitation method		243.16	603.8			LPS activated RAW 264.7	Animal	blood	Macrophage	adult	24	654.45	CCK-8	Tetrazolium Salt	62.8227		33	10.1021/acs.iecr.4c01304
1314	2016	Selenium	I	Spherical	Dextrin	None	0	precipitation method			64.4			NIH-3T3	Animal	Connective Tissue	Fibroblast	Embryo	24	0	MTT	Tetrazolium Salt	98.9562	0.158	34	10.1002/jbm.b.33448
1315	2016	Selenium	I	Spherical	Dextrin	None	0	precipitation method			64.4			NIH-3T3	Animal	Connective Tissue	Fibroblast	Embryo	24	10	MTT	Tetrazolium Salt	88.9353	0.158	34	10.1002/jbm.b.33448
1316	2016	Selenium	I	Spherical	Dextrin	None	0	precipitation method			64.4			NIH-3T3	Animal	Connective Tissue	Fibroblast	Embryo	24	20	MTT	Tetrazolium Salt	89.8747	0.158	34	10.1002/jbm.b.33448
1317	2016	Selenium	I	Spherical	Dextrin	None	0	precipitation method			64.4			NIH-3T3	Animal	Connective Tissue	Fibroblast	Embryo	24	30	MTT	Tetrazolium Salt	93.3194	0.158	34	10.1002/jbm.b.33448
1318	2016	Selenium	I	Spherical	Dextrin	None	0	precipitation method			64.4			NIH-3T3	Animal	Connective Tissue	Fibroblast	Embryo	24	40	MTT	Tetrazolium Salt	86.7432	0.158	34	10.1002/jbm.b.33448
1319	2016	Selenium	I	Spherical	Dextrin	None	0	precipitation method			64.4			NIH-3T3	Animal	Connective Tissue	Fibroblast	Embryo	24	50	MTT	Tetrazolium Salt	93.0063	0.158	34	10.1002/jbm.b.33448
1320	2016	Selenium	I	Spherical	Dextrin	None	0	precipitation method			64.4			NIH-3T3	Animal	Connective Tissue	Fibroblast	Embryo	24	60	MTT	Tetrazolium Salt	89.5616	0.158	34	10.1002/jbm.b.33448
1321	2016	Selenium	I	Spherical	Dextrin	None	0	precipitation method			64.4			NIH-3T3	Animal	Connective Tissue	Fibroblast	Embryo	24	70	MTT	Tetrazolium Salt	89.8747	0.158	34	10.1002/jbm.b.33448
1322	2016	Selenium	I	Spherical	Dextrin	None	0	precipitation method			64.4			NIH-3T3	Animal	Connective Tissue	Fibroblast	Embryo	24	80	MTT	Tetrazolium Salt	95.5115	0.158	34	10.1002/jbm.b.33448
1323	2016	Selenium	I	Spherical	Dextrin	None	0	precipitation method			64.4			NIH-3T3	Animal	Connective Tissue	Fibroblast	Embryo	24	90	MTT	Tetrazolium Salt	77.6618	0.158	34	10.1002/jbm.b.33448
1324	2016	Selenium	I	Spherical	Dextrin	None	0	precipitation method			64.4			NIH-3T3	Animal	Connective Tissue	Fibroblast	Embryo	24	100	MTT	Tetrazolium Salt	75.4697	0.158	34	10.1002/jbm.b.33448
1325	2016	Selenium	I	Spherical	Dextrin	None	0	precipitation method	Negative	25	57.3		-41.05	NIH-3T3	Animal	Connective Tissue	Fibroblast	Embryo	24	0	MTT	Tetrazolium Salt	100.209	0.282	34	10.1002/jbm.b.33448
1326	2016	Selenium	I	Spherical	Dextrin	None	0	precipitation method	Negative	25	57.3		-41.05	NIH-3T3	Animal	Connective Tissue	Fibroblast	Embryo	24	10	MTT	Tetrazolium Salt	94.2589	0.282	34	10.1002/jbm.b.33448
1327	2016	Selenium	I	Spherical	Dextrin	None	0	precipitation method	Negative	25	57.3		-41.05	NIH-3T3	Animal	Connective Tissue	Fibroblast	Embryo	24	20	MTT	Tetrazolium Salt	88.309	0.282	34	10.1002/jbm.b.33448
1328	2016	Selenium	I	Spherical	Dextrin	None	0	precipitation method	Negative	25	57.3		-41.05	NIH-3T3	Animal	Connective Tissue	Fibroblast	Embryo	24	30	MTT	Tetrazolium Salt	94.8852	0.282	34	10.1002/jbm.b.33448
1329	2016	Selenium	I	Spherical	Dextrin	None	0	precipitation method	Negative	25	57.3		-41.05	NIH-3T3	Animal	Connective Tissue	Fibroblast	Embryo	24	40	MTT	Tetrazolium Salt	81.4196	0.282	34	10.1002/jbm.b.33448
1330	2016	Selenium	I	Spherical	Dextrin	None	0	precipitation method	Negative	25	57.3		-41.05	NIH-3T3	Animal	Connective Tissue	Fibroblast	Embryo	24	50	MTT	Tetrazolium Salt	76.096	0.282	34	10.1002/jbm.b.33448
1331	2016	Selenium	I	Spherical	Dextrin	None	0	precipitation method	Negative	25	57.3		-41.05	NIH-3T3	Animal	Connective Tissue	Fibroblast	Embryo	24	60	MTT	Tetrazolium Salt	71.0856	0.282	34	10.1002/jbm.b.33448
1332	2016	Selenium	I	Spherical	Dextrin	None	0	precipitation method	Negative	25	57.3		-41.05	NIH-3T3	Animal	Connective Tissue	Fibroblast	Embryo	24	70	MTT	Tetrazolium Salt	59.1858	0.282	34	10.1002/jbm.b.33448
1333	2016	Selenium	I	Spherical	Dextrin	None	0	precipitation method	Negative	25	57.3		-41.05	NIH-3T3	Animal	Connective Tissue	Fibroblast	Embryo	24	80	MTT	Tetrazolium Salt	57.3069	0.282	34	10.1002/jbm.b.33448
1334	2016	Selenium	I	Spherical	Dextrin	None	0	precipitation method	Negative	25	57.3		-41.05	NIH-3T3	Animal	Connective Tissue	Fibroblast	Embryo	24	90	MTT	Tetrazolium Salt	48.5386	0.282	34	10.1002/jbm.b.33448
1335	2016	Selenium	I	Spherical	Dextrin	None	0	precipitation method	Negative	25	57.3		-41.05	NIH-3T3	Animal	Connective Tissue	Fibroblast	Embryo	24	100	MTT	Tetrazolium Salt	39.144	0.282	34	10.1002/jbm.b.33448
1336	2016	Selenium	I	Spherical	Dextrin	None	0	precipitation method			64.4			NIH-3T3	Animal	Connective Tissue	Fibroblast	Embryo	24	0	MTT	Tetrazolium Salt	100.35	0.158	34	10.1002/jbm.b.33448
1337	2016	Selenium	I	Spherical	Dextrin	None	0	precipitation method			64.4			NIH-3T3	Animal	Connective Tissue	Fibroblast	Embryo	24	50	MTT	Tetrazolium Salt	96.4336	0.158	34	10.1002/jbm.b.33448
1338	2016	Selenium	I	Spherical	Dextrin	None	0	precipitation method			64.4			NIH-3T3	Animal	Connective Tissue	Fibroblast	Embryo	24	100	MTT	Tetrazolium Salt	87.1329	0.158	34	10.1002/jbm.b.33448
1339	2016	Selenium	I	Spherical	Dextrin	None	0	precipitation method			64.4			NIH-3T3	Animal	Connective Tissue	Fibroblast	Embryo	24	200	MTT	Tetrazolium Salt	82.2378	0.158	34	10.1002/jbm.b.33448
1340	2016	Selenium	I	Spherical	Dextrin	None	0	precipitation method			64.4			NIH-3T3	Animal	Connective Tissue	Fibroblast	Embryo	24	300	MTT	Tetrazolium Salt	82.2378	0.158	34	10.1002/jbm.b.33448
1341	2016	Selenium	I	Spherical	Dextrin	None	0	precipitation method			64.4			NIH-3T3	Animal	Connective Tissue	Fibroblast	Embryo	24	400	MTT	Tetrazolium Salt	82.7273	0.158	34	10.1002/jbm.b.33448
1342	2016	Selenium	I	Spherical	Dextrin	None	0	precipitation method			64.4			NIH-3T3	Animal	Connective Tissue	Fibroblast	Embryo	24	500	MTT	Tetrazolium Salt	80.7692	0.158	34	10.1002/jbm.b.33448
1343	2016	Selenium	I	Spherical	Dextrin	None	0	precipitation method			64.4			NIH-3T3	Animal	Connective Tissue	Fibroblast	Embryo	24	600	MTT	Tetrazolium Salt	77.3427	0.158	34	10.1002/jbm.b.33448
1344	2016	Selenium	I	Spherical	Dextrin	None	0	precipitation method			64.4			NIH-3T3	Animal	Connective Tissue	Fibroblast	Embryo	24	700	MTT	Tetrazolium Salt	71.958	0.158	34	10.1002/jbm.b.33448
1345	2016	Selenium	I	Spherical	Dextrin	None	0	precipitation method			64.4			NIH-3T3	Animal	Connective Tissue	Fibroblast	Embryo	24	800	MTT	Tetrazolium Salt	67.0629	0.158	34	10.1002/jbm.b.33448
1346	2016	Selenium	I	Spherical	Dextrin	None	0	precipitation method			64.4			NIH-3T3	Animal	Connective Tissue	Fibroblast	Embryo	24	900	MTT	Tetrazolium Salt	62.1678	0.158	34	10.1002/jbm.b.33448
1347	2016	Selenium	I	Spherical	Dextrin	None	0	precipitation method			64.4			NIH-3T3	Animal	Connective Tissue	Fibroblast	Embryo	24	1000	MTT	Tetrazolium Salt	55.8042	0.158	34	10.1002/jbm.b.33448
1348	2016	Selenium	I	Spherical	Dextrin	None	0	precipitation method	Negative	25	57.3		-41.05	NIH-3T3	Animal	Connective Tissue	Fibroblast	Embryo	24	0	MTT	Tetrazolium Salt	99.8601	0.282	34	10.1002/jbm.b.33448
1349	2016	Selenium	I	Spherical	Dextrin	None	0	precipitation method	Negative	25	57.3		-41.05	NIH-3T3	Animal	Connective Tissue	Fibroblast	Embryo	24	50	MTT	Tetrazolium Salt	93.4965	0.282	34	10.1002/jbm.b.33448
1350	2016	Selenium	I	Spherical	Dextrin	None	0	precipitation method	Negative	25	57.3		-41.05	NIH-3T3	Animal	Connective Tissue	Fibroblast	Embryo	24	100	MTT	Tetrazolium Salt	89.5804	0.282	34	10.1002/jbm.b.33448
1351	2016	Selenium	I	Spherical	Dextrin	None	0	precipitation method	Negative	25	57.3		-41.05	NIH-3T3	Animal	Connective Tissue	Fibroblast	Embryo	24	200	MTT	Tetrazolium Salt	76.3636	0.282	34	10.1002/jbm.b.33448
1352	2016	Selenium	I	Spherical	Dextrin	None	0	precipitation method	Negative	25	57.3		-41.05	NIH-3T3	Animal	Connective Tissue	Fibroblast	Embryo	24	300	MTT	Tetrazolium Salt	73.4266	0.282	34	10.1002/jbm.b.33448
1353	2016	Selenium	I	Spherical	Dextrin	None	0	precipitation method	Negative	25	57.3		-41.05	NIH-3T3	Animal	Connective Tissue	Fibroblast	Embryo	24	400	MTT	Tetrazolium Salt	72.9371	0.282	34	10.1002/jbm.b.33448
1354	2016	Selenium	I	Spherical	Dextrin	None	0	precipitation method	Negative	25	57.3		-41.05	NIH-3T3	Animal	Connective Tissue	Fibroblast	Embryo	24	500	MTT	Tetrazolium Salt	71.958	0.282	34	10.1002/jbm.b.33448
1355	2016	Selenium	I	Spherical	Dextrin	None	0	precipitation method	Negative	25	57.3		-41.05	NIH-3T3	Animal	Connective Tissue	Fibroblast	Embryo	24	600	MTT	Tetrazolium Salt	70.4895	0.282	34	10.1002/jbm.b.33448
1356	2016	Selenium	I	Spherical	Dextrin	None	0	precipitation method	Negative	25	57.3		-41.05	NIH-3T3	Animal	Connective Tissue	Fibroblast	Embryo	24	700	MTT	Tetrazolium Salt	66.5734	0.282	34	10.1002/jbm.b.33448
1357	2016	Selenium	I	Spherical	Dextrin	None	0	precipitation method	Negative	25	57.3		-41.05	NIH-3T3	Animal	Connective Tissue	Fibroblast	Embryo	24	800	MTT	Tetrazolium Salt	65.5944	0.282	34	10.1002/jbm.b.33448
1358	2016	Selenium	I	Spherical	Dextrin	None	0	precipitation method	Negative	25	57.3		-41.05	NIH-3T3	Animal	Connective Tissue	Fibroblast	Embryo	24	900	MTT	Tetrazolium Salt	55.8042	0.282	34	10.1002/jbm.b.33448
1359	2016	Selenium	I	Spherical	Dextrin	None	0	precipitation method	Negative	25	57.3		-41.05	NIH-3T3	Animal	Connective Tissue	Fibroblast	Embryo	24	1000	MTT	Tetrazolium Salt	49.9301	0.282	34	10.1002/jbm.b.33448
1360	2022	PLGA	O	Spherical	None	ATRA	0.012	emulsion and solvent evaporation	Negative		157.9	Water	-30.2	RASF	Human	Synovial Tissue	Fibroblast	Adult	48		CCK-8	Tetrazolium Salt	102.047	0.104	35	10.1021/acsnano.2c06584
1361	2022	PLGA	O	Spherical	None	ATRA	0.023	emulsion and solvent evaporation	Negative		157.9	Water	-30.2	RASF	Human	Synovial Tissue	Fibroblast	Adult	48		CCK-8	Tetrazolium Salt	102.52	0.104	35	10.1021/acsnano.2c06584
1362	2022	PLGA	O	Spherical	None	ATRA	0.047	emulsion and solvent evaporation	Negative		157.9	Water	-30.2	RASF	Human	Synovial Tissue	Fibroblast	Adult	48		CCK-8	Tetrazolium Salt	99.9213	0.104	35	10.1021/acsnano.2c06584
1363	2022	PLGA	O	Spherical	None	ATRA	0.094	emulsion and solvent evaporation	Negative		157.9	Water	-30.2	RASF	Human	Synovial Tissue	Fibroblast	Adult	48		CCK-8	Tetrazolium Salt	100.394	0.104	35	10.1021/acsnano.2c06584
1364	2022	PLGA	O	Spherical	None	ATRA	0.188	emulsion and solvent evaporation	Negative		157.9	Water	-30.2	RASF	Human	Synovial Tissue	Fibroblast	Adult	48		CCK-8	Tetrazolium Salt	99.9213	0.104	35	10.1021/acsnano.2c06584
1365	2022	PLGA	O	Spherical	None	ATRA	0.375	emulsion and solvent evaporation	Negative		157.9	Water	-30.2	RASF	Human	Synovial Tissue	Fibroblast	Adult	48		CCK-8	Tetrazolium Salt	98.5039	0.104	35	10.1021/acsnano.2c06584
1366	2022	PLGA	O	Spherical	None	ATRA	0.75	emulsion and solvent evaporation	Negative		157.9	Water	-30.2	RASF	Human	Synovial Tissue	Fibroblast	Adult	48		CCK-8	Tetrazolium Salt	98.7401	0.104	35	10.1021/acsnano.2c06584
1367	2022	PLGA	O	Spherical	None	ATRA	1.5	emulsion and solvent evaporation	Negative		157.9	Water	-30.2	RASF	Human	Synovial Tissue	Fibroblast	Adult	48		CCK-8	Tetrazolium Salt	96.8504	0.104	35	10.1021/acsnano.2c06584
1368	2022	PLGA	O	Spherical	None	ATRA	3	emulsion and solvent evaporation	Negative		157.9	Water	-30.2	RASF	Human	Synovial Tissue	Fibroblast	Adult	48		CCK-8	Tetrazolium Salt	94.7244	0.104	35	10.1021/acsnano.2c06584
1369	2022	PLGA	O	Spherical	PMM	ATRA	0.012	emulsion and solvent evaporation	Negative		172.3	Water	-18.4	RASF	Human	Synovial Tissue	Fibroblast	Adult	48		CCK-8	Tetrazolium Salt	98.7401	0.104	35	10.1021/acsnano.2c06584
1370	2022	PLGA	O	Spherical	PMM	ATRA	0.023	emulsion and solvent evaporation	Negative		172.3	Water	-18.4	RASF	Human	Synovial Tissue	Fibroblast	Adult	48		CCK-8	Tetrazolium Salt	98.5039	0.104	35	10.1021/acsnano.2c06584
1371	2022	PLGA	O	Spherical	PMM	ATRA	0.047	emulsion and solvent evaporation	Negative		172.3	Water	-18.4	RASF	Human	Synovial Tissue	Fibroblast	Adult	48		CCK-8	Tetrazolium Salt	98.0315	0.104	35	10.1021/acsnano.2c06584
1372	2022	PLGA	O	Spherical	PMM	ATRA	0.094	emulsion and solvent evaporation	Negative		172.3	Water	-18.4	RASF	Human	Synovial Tissue	Fibroblast	Adult	48		CCK-8	Tetrazolium Salt	96.1417	0.104	35	10.1021/acsnano.2c06584
1373	2022	PLGA	O	Spherical	PMM	ATRA	0.188	emulsion and solvent evaporation	Negative		172.3	Water	-18.4	RASF	Human	Synovial Tissue	Fibroblast	Adult	48		CCK-8	Tetrazolium Salt	94.9606	0.104	35	10.1021/acsnano.2c06584
1374	2022	PLGA	O	Spherical	PMM	ATRA	0.375	emulsion and solvent evaporation	Negative		172.3	Water	-18.4	RASF	Human	Synovial Tissue	Fibroblast	Adult	48		CCK-8	Tetrazolium Salt	94.4882	0.104	35	10.1021/acsnano.2c06584
1375	2022	PLGA	O	Spherical	PMM	ATRA	0.75	emulsion and solvent evaporation	Negative		172.3	Water	-18.4	RASF	Human	Synovial Tissue	Fibroblast	Adult	48		CCK-8	Tetrazolium Salt	93.0709	0.104	35	10.1021/acsnano.2c06584
1376	2022	PLGA	O	Spherical	PMM	ATRA	1.5	emulsion and solvent evaporation	Negative		172.3	Water	-18.4	RASF	Human	Synovial Tissue	Fibroblast	Adult	48		CCK-8	Tetrazolium Salt	91.1811	0.104	35	10.1021/acsnano.2c06584
1377	2022	PLGA	O	Spherical	PMM	ATRA	3	emulsion and solvent evaporation	Negative		172.3	Water	-18.4	RASF	Human	Synovial Tissue	Fibroblast	Adult	48		CCK-8	Tetrazolium Salt	88.1102	0.104	35	10.1021/acsnano.2c06584
1378	2022	PLGA	O	Spherical	PMM + Gol	ATRA	0.012	emulsion and solvent evaporation	Negative	144.28	171.8	Water	-19.1	RASF	Human	Synovial Tissue	Fibroblast	Adult	48		CCK-8	Tetrazolium Salt	99.2126	0.104	35	10.1021/acsnano.2c06584
1379	2022	PLGA	O	Spherical	PMM + Gol	ATRA	0.023	emulsion and solvent evaporation	Negative	144.28	171.8	Water	-19.1	RASF	Human	Synovial Tissue	Fibroblast	Adult	48		CCK-8	Tetrazolium Salt	98.7401	0.104	35	10.1021/acsnano.2c06584
1380	2022	PLGA	O	Spherical	PMM + Gol	ATRA	0.047	emulsion and solvent evaporation	Negative	144.28	171.8	Water	-19.1	RASF	Human	Synovial Tissue	Fibroblast	Adult	48		CCK-8	Tetrazolium Salt	98.0315	0.104	35	10.1021/acsnano.2c06584
1381	2022	PLGA	O	Spherical	PMM + Gol	ATRA	0.094	emulsion and solvent evaporation	Negative	144.28	171.8	Water	-19.1	RASF	Human	Synovial Tissue	Fibroblast	Adult	48		CCK-8	Tetrazolium Salt	95.4331	0.104	35	10.1021/acsnano.2c06584
1382	2022	PLGA	O	Spherical	PMM + Gol	ATRA	0.188	emulsion and solvent evaporation	Negative	144.28	171.8	Water	-19.1	RASF	Human	Synovial Tissue	Fibroblast	Adult	48		CCK-8	Tetrazolium Salt	96.8504	0.104	35	10.1021/acsnano.2c06584
1383	2022	PLGA	O	Spherical	PMM + Gol	ATRA	0.375	emulsion and solvent evaporation	Negative	144.28	171.8	Water	-19.1	RASF	Human	Synovial Tissue	Fibroblast	Adult	48		CCK-8	Tetrazolium Salt	92.8346	0.104	35	10.1021/acsnano.2c06584
1384	2022	PLGA	O	Spherical	PMM + Gol	ATRA	0.75	emulsion and solvent evaporation	Negative	144.28	171.8	Water	-19.1	RASF	Human	Synovial Tissue	Fibroblast	Adult	48		CCK-8	Tetrazolium Salt	91.6535	0.104	35	10.1021/acsnano.2c06584
1385	2022	PLGA	O	Spherical	PMM + Gol	ATRA	1.5	emulsion and solvent evaporation	Negative	144.28	171.8	Water	-19.1	RASF	Human	Synovial Tissue	Fibroblast	Adult	48		CCK-8	Tetrazolium Salt	90.9449	0.104	35	10.1021/acsnano.2c06584
1386	2022	PLGA	O	Spherical	PMM + Gol	ATRA	3	emulsion and solvent evaporation	Negative	144.28	171.8	Water	-19.1	RASF	Human	Synovial Tissue	Fibroblast	Adult	48		CCK-8	Tetrazolium Salt	85.748	0.104	35	10.1021/acsnano.2c06584
1387	2022	PLGA	O	Spherical	None	ATRA	0.012	emulsion and solvent evaporation	Negative		157.9	Water	-30.2	LPS activated RAW 264.7	Animal	blood	Macrophage	Adult	48		CCK-8	Tetrazolium Salt	102.133	0.104	35	10.1021/acsnano.2c06584
1388	2022	PLGA	O	Spherical	None	ATRA	0.023	emulsion and solvent evaporation	Negative		157.9	Water	-30.2	LPS activated RAW 264.7	Animal	blood	Macrophage	Adult	48		CCK-8	Tetrazolium Salt	100.201	0.104	35	10.1021/acsnano.2c06584
1389	2022	PLGA	O	Spherical	None	ATRA	0.047	emulsion and solvent evaporation	Negative		157.9	Water	-30.2	LPS activated RAW 264.7	Animal	blood	Macrophage	Adult	48		CCK-8	Tetrazolium Salt	98.7525	0.104	35	10.1021/acsnano.2c06584
1390	2022	PLGA	O	Spherical	None	ATRA	0.094	emulsion and solvent evaporation	Negative		157.9	Water	-30.2	LPS activated RAW 264.7	Animal	blood	Macrophage	Adult	48		CCK-8	Tetrazolium Salt	98.5111	0.104	35	10.1021/acsnano.2c06584
1391	2022	PLGA	O	Spherical	None	ATRA	0.188	emulsion and solvent evaporation	Negative		157.9	Water	-30.2	LPS activated RAW 264.7	Animal	blood	Macrophage	Adult	48		CCK-8	Tetrazolium Salt	95.8551	0.104	35	10.1021/acsnano.2c06584
1392	2022	PLGA	O	Spherical	None	ATRA	0.375	emulsion and solvent evaporation	Negative		157.9	Water	-30.2	LPS activated RAW 264.7	Animal	blood	Macrophage	Adult	48		CCK-8	Tetrazolium Salt	95.3722	0.104	35	10.1021/acsnano.2c06584
1393	2022	PLGA	O	Spherical	None	ATRA	0.75	emulsion and solvent evaporation	Negative		157.9	Water	-30.2	LPS activated RAW 264.7	Animal	blood	Macrophage	Adult	48		CCK-8	Tetrazolium Salt	93.4406	0.104	35	10.1021/acsnano.2c06584
1394	2022	PLGA	O	Spherical	None	ATRA	1.5	emulsion and solvent evaporation	Negative		157.9	Water	-30.2	LPS activated RAW 264.7	Animal	blood	Macrophage	Adult	48		CCK-8	Tetrazolium Salt	91.0261	0.104	35	10.1021/acsnano.2c06584
1395	2022	PLGA	O	Spherical	None	ATRA	3	emulsion and solvent evaporation	Negative		157.9	Water	-30.2	LPS activated RAW 264.7	Animal	blood	Macrophage	Adult	48		CCK-8	Tetrazolium Salt	87.8873	0.104	35	10.1021/acsnano.2c06584
1396	2022	PLGA	O	Spherical	PMM	ATRA	0.012	emulsion and solvent evaporation	Negative		172.3	Water	-18.4	LPS activated RAW 264.7	Animal	blood	Macrophage	Adult	48		CCK-8	Tetrazolium Salt	100.201	0.104	35	10.1021/acsnano.2c06584
1397	2022	PLGA	O	Spherical	PMM	ATRA	0.023	emulsion and solvent evaporation	Negative		172.3	Water	-18.4	LPS activated RAW 264.7	Animal	blood	Macrophage	Adult	48		CCK-8	Tetrazolium Salt	99.7183	0.104	35	10.1021/acsnano.2c06584
1398	2022	PLGA	O	Spherical	PMM	ATRA	0.047	emulsion and solvent evaporation	Negative		172.3	Water	-18.4	LPS activated RAW 264.7	Animal	blood	Macrophage	Adult	48		CCK-8	Tetrazolium Salt	97.3038	0.104	35	10.1021/acsnano.2c06584
1399	2022	PLGA	O	Spherical	PMM	ATRA	0.094	emulsion and solvent evaporation	Negative		172.3	Water	-18.4	LPS activated RAW 264.7	Animal	blood	Macrophage	Adult	48		CCK-8	Tetrazolium Salt	96.5795	0.104	35	10.1021/acsnano.2c06584
1400	2022	PLGA	O	Spherical	PMM	ATRA	0.188	emulsion and solvent evaporation	Negative		172.3	Water	-18.4	LPS activated RAW 264.7	Animal	blood	Macrophage	Adult	48		CCK-8	Tetrazolium Salt	93.6821	0.104	35	10.1021/acsnano.2c06584
1401	2022	PLGA	O	Spherical	PMM	ATRA	0.375	emulsion and solvent evaporation	Negative		172.3	Water	-18.4	LPS activated RAW 264.7	Animal	blood	Macrophage	Adult	48		CCK-8	Tetrazolium Salt	91.2676	0.104	35	10.1021/acsnano.2c06584
1402	2022	PLGA	O	Spherical	PMM	ATRA	0.75	emulsion and solvent evaporation	Negative		172.3	Water	-18.4	LPS activated RAW 264.7	Animal	blood	Macrophage	Adult	48		CCK-8	Tetrazolium Salt	89.8189	0.104	35	10.1021/acsnano.2c06584
1403	2022	PLGA	O	Spherical	PMM	ATRA	1.5	emulsion and solvent evaporation	Negative		172.3	Water	-18.4	LPS activated RAW 264.7	Animal	blood	Macrophage	Adult	48		CCK-8	Tetrazolium Salt	85.9557	0.104	35	10.1021/acsnano.2c06584
1404	2022	PLGA	O	Spherical	PMM	ATRA	3	emulsion and solvent evaporation	Negative		172.3	Water	-18.4	LPS activated RAW 264.7	Animal	blood	Macrophage	Adult	48		CCK-8	Tetrazolium Salt	82.8169	0.104	35	10.1021/acsnano.2c06584
1405	2022	PLGA	O	Spherical	PMM + Gol	ATRA	0.012	emulsion and solvent evaporation	Negative	144.28	171.8	Water	-19.1	LPS activated RAW 264.7	Animal	blood	Macrophage	Adult	48		CCK-8	Tetrazolium Salt	101.65	0.104	35	10.1021/acsnano.2c06584
1406	2022	PLGA	O	Spherical	PMM + Gol	ATRA	0.023	emulsion and solvent evaporation	Negative	144.28	171.8	Water	-19.1	LPS activated RAW 264.7	Animal	blood	Macrophage	Adult	48		CCK-8	Tetrazolium Salt	100.684	0.104	35	10.1021/acsnano.2c06584
1407	2022	PLGA	O	Spherical	PMM + Gol	ATRA	0.047	emulsion and solvent evaporation	Negative	144.28	171.8	Water	-19.1	LPS activated RAW 264.7	Animal	blood	Macrophage	Adult	48		CCK-8	Tetrazolium Salt	96.0966	0.104	35	10.1021/acsnano.2c06584
1408	2022	PLGA	O	Spherical	PMM + Gol	ATRA	0.094	emulsion and solvent evaporation	Negative	144.28	171.8	Water	-19.1	LPS activated RAW 264.7	Animal	blood	Macrophage	Adult	48		CCK-8	Tetrazolium Salt	93.4406	0.104	35	10.1021/acsnano.2c06584
1409	2022	PLGA	O	Spherical	PMM + Gol	ATRA	0.188	emulsion and solvent evaporation	Negative	144.28	171.8	Water	-19.1	LPS activated RAW 264.7	Animal	blood	Macrophage	Adult	48		CCK-8	Tetrazolium Salt	93.4406	0.104	35	10.1021/acsnano.2c06584
1410	2022	PLGA	O	Spherical	PMM + Gol	ATRA	0.375	emulsion and solvent evaporation	Negative	144.28	171.8	Water	-19.1	LPS activated RAW 264.7	Animal	blood	Macrophage	Adult	48		CCK-8	Tetrazolium Salt	93.1992	0.104	35	10.1021/acsnano.2c06584
1411	2022	PLGA	O	Spherical	PMM + Gol	ATRA	0.75	emulsion and solvent evaporation	Negative	144.28	171.8	Water	-19.1	LPS activated RAW 264.7	Animal	blood	Macrophage	Adult	48		CCK-8	Tetrazolium Salt	88.3702	0.104	35	10.1021/acsnano.2c06584
1412	2022	PLGA	O	Spherical	PMM + Gol	ATRA	1.5	emulsion and solvent evaporation	Negative	144.28	171.8	Water	-19.1	LPS activated RAW 264.7	Animal	blood	Macrophage	Adult	48		CCK-8	Tetrazolium Salt	85.4728	0.104	35	10.1021/acsnano.2c06584
1413	2022	PLGA	O	Spherical	PMM + Gol	ATRA	3	emulsion and solvent evaporation	Negative	144.28	171.8	Water	-19.1	LPS activated RAW 264.7	Animal	blood	Macrophage	Adult	48		CCK-8	Tetrazolium Salt	81.3682	0.104	35	10.1021/acsnano.2c06584
1414	2022	PLGA	O	Spherical	None	ATRA	0.012	emulsion and solvent evaporation	Negative		157.9	Water	-30.2	Chondrocyte	Animal	Joint Cartilage	Chondrocyte	Adult	72		CCK-8	Tetrazolium Salt	100.873	0.104	35	10.1021/acsnano.2c06584
1415	2022	PLGA	O	Spherical	None	ATRA	0.023	emulsion and solvent evaporation	Negative		157.9	Water	-30.2	Chondrocyte	Animal	Joint Cartilage	Chondrocyte	Adult	72		CCK-8	Tetrazolium Salt	99.5633	0.104	35	10.1021/acsnano.2c06584
1416	2022	PLGA	O	Spherical	None	ATRA	0.047	emulsion and solvent evaporation	Negative		157.9	Water	-30.2	Chondrocyte	Animal	Joint Cartilage	Chondrocyte	Adult	72		CCK-8	Tetrazolium Salt	99.5633	0.104	35	10.1021/acsnano.2c06584
1417	2022	PLGA	O	Spherical	None	ATRA	0.094	emulsion and solvent evaporation	Negative		157.9	Water	-30.2	Chondrocyte	Animal	Joint Cartilage	Chondrocyte	Adult	72		CCK-8	Tetrazolium Salt	97.9913	0.104	35	10.1021/acsnano.2c06584
1418	2022	PLGA	O	Spherical	None	ATRA	0.188	emulsion and solvent evaporation	Negative		157.9	Water	-30.2	Chondrocyte	Animal	Joint Cartilage	Chondrocyte	Adult	72		CCK-8	Tetrazolium Salt	97.2052	0.104	35	10.1021/acsnano.2c06584
1419	2022	PLGA	O	Spherical	None	ATRA	0.375	emulsion and solvent evaporation	Negative		157.9	Water	-30.2	Chondrocyte	Animal	Joint Cartilage	Chondrocyte	Adult	72		CCK-8	Tetrazolium Salt	96.4192	0.104	35	10.1021/acsnano.2c06584
1420	2022	PLGA	O	Spherical	None	ATRA	0.75	emulsion and solvent evaporation	Negative		157.9	Water	-30.2	Chondrocyte	Animal	Joint Cartilage	Chondrocyte	Adult	72		CCK-8	Tetrazolium Salt	93.7991	0.104	35	10.1021/acsnano.2c06584
1421	2022	PLGA	O	Spherical	None	ATRA	1.5	emulsion and solvent evaporation	Negative		157.9	Water	-30.2	Chondrocyte	Animal	Joint Cartilage	Chondrocyte	Adult	72		CCK-8	Tetrazolium Salt	90.655	0.104	35	10.1021/acsnano.2c06584
1422	2022	PLGA	O	Spherical	None	ATRA	3	emulsion and solvent evaporation	Negative		157.9	Water	-30.2	Chondrocyte	Animal	Joint Cartilage	Chondrocyte	Adult	72		CCK-8	Tetrazolium Salt	87.2489	0.104	35	10.1021/acsnano.2c06584
1423	2022	PLGA	O	Spherical	PMM	ATRA	0.012	emulsion and solvent evaporation	Negative		172.3	Water	-18.4	Chondrocyte	Animal	Joint Cartilage	Chondrocyte	Adult	72		CCK-8	Tetrazolium Salt	102.969	0.104	35	10.1021/acsnano.2c06584
1424	2022	PLGA	O	Spherical	PMM	ATRA	0.023	emulsion and solvent evaporation	Negative		172.3	Water	-18.4	Chondrocyte	Animal	Joint Cartilage	Chondrocyte	Adult	72		CCK-8	Tetrazolium Salt	99.3013	0.104	35	10.1021/acsnano.2c06584
1425	2022	PLGA	O	Spherical	PMM	ATRA	0.047	emulsion and solvent evaporation	Negative		172.3	Water	-18.4	Chondrocyte	Animal	Joint Cartilage	Chondrocyte	Adult	72		CCK-8	Tetrazolium Salt	98.2533	0.104	35	10.1021/acsnano.2c06584
1426	2022	PLGA	O	Spherical	PMM	ATRA	0.094	emulsion and solvent evaporation	Negative		172.3	Water	-18.4	Chondrocyte	Animal	Joint Cartilage	Chondrocyte	Adult	72		CCK-8	Tetrazolium Salt	96.6812	0.104	35	10.1021/acsnano.2c06584
1427	2022	PLGA	O	Spherical	PMM	ATRA	0.188	emulsion and solvent evaporation	Negative		172.3	Water	-18.4	Chondrocyte	Animal	Joint Cartilage	Chondrocyte	Adult	72		CCK-8	Tetrazolium Salt	92.7511	0.104	35	10.1021/acsnano.2c06584
1428	2022	PLGA	O	Spherical	PMM	ATRA	0.375	emulsion and solvent evaporation	Negative		172.3	Water	-18.4	Chondrocyte	Animal	Joint Cartilage	Chondrocyte	Adult	72		CCK-8	Tetrazolium Salt	95.1092	0.104	35	10.1021/acsnano.2c06584
1429	2022	PLGA	O	Spherical	PMM	ATRA	0.75	emulsion and solvent evaporation	Negative		172.3	Water	-18.4	Chondrocyte	Animal	Joint Cartilage	Chondrocyte	Adult	72		CCK-8	Tetrazolium Salt	90.393	0.104	35	10.1021/acsnano.2c06584
1430	2022	PLGA	O	Spherical	PMM	ATRA	1.5	emulsion and solvent evaporation	Negative		172.3	Water	-18.4	Chondrocyte	Animal	Joint Cartilage	Chondrocyte	Adult	72		CCK-8	Tetrazolium Salt	89.083	0.104	35	10.1021/acsnano.2c06584
1431	2022	PLGA	O	Spherical	PMM	ATRA	3	emulsion and solvent evaporation	Negative		172.3	Water	-18.4	Chondrocyte	Animal	Joint Cartilage	Chondrocyte	Adult	72		CCK-8	Tetrazolium Salt	83.3188	0.104	35	10.1021/acsnano.2c06584
1432	2022	PLGA	O	Spherical	PMM + Gol	ATRA	0.012	emulsion and solvent evaporation	Negative	144.28	171.8	Water	-19.1	Chondrocyte	Animal	Joint Cartilage	Chondrocyte	Adult	72		CCK-8	Tetrazolium Salt	98.2533	0.104	35	10.1021/acsnano.2c06584
1433	2022	PLGA	O	Spherical	PMM + Gol	ATRA	0.023	emulsion and solvent evaporation	Negative	144.28	171.8	Water	-19.1	Chondrocyte	Animal	Joint Cartilage	Chondrocyte	Adult	72		CCK-8	Tetrazolium Salt	98.5153	0.104	35	10.1021/acsnano.2c06584
1434	2022	PLGA	O	Spherical	PMM + Gol	ATRA	0.047	emulsion and solvent evaporation	Negative	144.28	171.8	Water	-19.1	Chondrocyte	Animal	Joint Cartilage	Chondrocyte	Adult	72		CCK-8	Tetrazolium Salt	96.4192	0.104	35	10.1021/acsnano.2c06584
1435	2022	PLGA	O	Spherical	PMM + Gol	ATRA	0.094	emulsion and solvent evaporation	Negative	144.28	171.8	Water	-19.1	Chondrocyte	Animal	Joint Cartilage	Chondrocyte	Adult	72		CCK-8	Tetrazolium Salt	94.3231	0.104	35	10.1021/acsnano.2c06584
1436	2022	PLGA	O	Spherical	PMM + Gol	ATRA	0.188	emulsion and solvent evaporation	Negative	144.28	171.8	Water	-19.1	Chondrocyte	Animal	Joint Cartilage	Chondrocyte	Adult	72		CCK-8	Tetrazolium Salt	93.7991	0.104	35	10.1021/acsnano.2c06584
1437	2022	PLGA	O	Spherical	PMM + Gol	ATRA	0.375	emulsion and solvent evaporation	Negative	144.28	171.8	Water	-19.1	Chondrocyte	Animal	Joint Cartilage	Chondrocyte	Adult	72		CCK-8	Tetrazolium Salt	96.4192	0.104	35	10.1021/acsnano.2c06584
1438	2022	PLGA	O	Spherical	PMM + Gol	ATRA	0.75	emulsion and solvent evaporation	Negative	144.28	171.8	Water	-19.1	Chondrocyte	Animal	Joint Cartilage	Chondrocyte	Adult	72		CCK-8	Tetrazolium Salt	90.917	0.104	35	10.1021/acsnano.2c06584
1439	2022	PLGA	O	Spherical	PMM + Gol	ATRA	1.5	emulsion and solvent evaporation	Negative	144.28	171.8	Water	-19.1	Chondrocyte	Animal	Joint Cartilage	Chondrocyte	Adult	72		CCK-8	Tetrazolium Salt	87.7729	0.104	35	10.1021/acsnano.2c06584
1440	2022	PLGA	O	Spherical	PMM + Gol	ATRA	3	emulsion and solvent evaporation	Negative	144.28	171.8	Water	-19.1	Chondrocyte	Animal	Joint Cartilage	Chondrocyte	Adult	72		CCK-8	Tetrazolium Salt	79.9127	0.104	35	10.1021/acsnano.2c06584
1441	2024	Liposome (DPPC, DOPC, DSPC, CHOL)	O	Spherical	macrophage proteins	Cel	0	thin layer evaporation method	Negative	189.8	208.1		-20.87	LPS activated RAW 264.7	Animal	blood	Macrophage	Adult	24	0	CCK-8	Tetrazolium Salt	100.374	0.14	36	10.1016/j.intimp.2024.111822
1442	2024	Liposome (DPPC, DOPC, DSPC, CHOL)	O	Spherical	macrophage proteins	Cel	0.0625	thin layer evaporation method	Negative	189.8	208.1		-20.87	LPS activated RAW 264.7	Animal	blood	Macrophage	Adult	24	0.844595	CCK-8	Tetrazolium Salt	96.729	0.14	36	10.1016/j.intimp.2024.111822
1443	2024	Liposome (DPPC, DOPC, DSPC, CHOL)	O	Spherical	macrophage proteins	Cel	0.125	thin layer evaporation method	Negative	189.8	208.1		-20.87	LPS activated RAW 264.7	Animal	blood	Macrophage	Adult	24	1.68919	CCK-8	Tetrazolium Salt	100.093	0.14	36	10.1016/j.intimp.2024.111822
1444	2024	Liposome (DPPC, DOPC, DSPC, CHOL)	O	Spherical	macrophage proteins	Cel	0.25	thin layer evaporation method	Negative	189.8	208.1		-20.87	LPS activated RAW 264.7	Animal	blood	Macrophage	Adult	24	3.37838	CCK-8	Tetrazolium Salt	101.215	0.14	36	10.1016/j.intimp.2024.111822
1445	2024	Liposome (DPPC, DOPC, DSPC, CHOL)	O	Spherical	macrophage proteins	Cel	0.5	thin layer evaporation method	Negative	189.8	208.1		-20.87	LPS activated RAW 264.7	Animal	blood	Macrophage	Adult	24	6.75676	CCK-8	Tetrazolium Salt	98.6916	0.14	36	10.1016/j.intimp.2024.111822
1446	2024	Liposome (DPPC, DOPC, DSPC, CHOL)	O	Spherical	macrophage proteins	Cel	1	thin layer evaporation method	Negative	189.8	208.1		-20.87	LPS activated RAW 264.7	Animal	blood	Macrophage	Adult	24	13.5135	CCK-8	Tetrazolium Salt	86.3551	0.14	36	10.1016/j.intimp.2024.111822
1447	2024	Liposome (DPPC, DOPC, DSPC, CHOL)	O	Spherical	macrophage proteins	Cel	2	thin layer evaporation method	Negative	189.8	208.1		-20.87	LPS activated RAW 264.7	Animal	blood	Macrophage	Adult	24	27.027	CCK-8	Tetrazolium Salt	40.0935	0.14	36	10.1016/j.intimp.2024.111822
1448	2024	Liposome (DPPC, DOPC, DSPC, CHOL)	O	Spherical	macrophage proteins	Cel	4	thin layer evaporation method	Negative	189.8	208.1		-20.87	LPS activated RAW 264.7	Animal	blood	Macrophage	Adult	24	54.0541	CCK-8	Tetrazolium Salt	35.8879	0.14	36	10.1016/j.intimp.2024.111822
1449	2024	Liposome (DPPC, DOPC, DSPC, CHOL)	O	Spherical	macrophage proteins	Cel	8	thin layer evaporation method	Negative	189.8	208.1		-20.87	LPS activated RAW 264.7	Animal	blood	Macrophage	Adult	24	108.108	CCK-8	Tetrazolium Salt	15.1402	0.14	36	10.1016/j.intimp.2024.111822
1450	2024	Liposome (DPPC, DOPC, DSPC, CHOL)	O	Spherical	macrophage proteins	Cel	16	thin layer evaporation method	Negative	189.8	208.1		-20.87	LPS activated RAW 264.7	Animal	blood	Macrophage	Adult	24	216.216	CCK-8	Tetrazolium Salt	2.52337	0.14	36	10.1016/j.intimp.2024.111822
1451	2024	None	None	None	None	Cel	0	None	None	None	None	None	None	LPS activated RAW 264.7	Animal	blood	Macrophage	Adult	24	None	CCK-8	Tetrazolium Salt	100.374	None	36	10.1016/j.intimp.2024.111822
1452	2024	None	None	None	None	Cel	0.0625	None	None	None	None	None	None	LPS activated RAW 264.7	Animal	blood	Macrophage	Adult	24	None	CCK-8	Tetrazolium Salt	105.421	None	36	10.1016/j.intimp.2024.111822
1453	2024	None	None	None	None	Cel	0.125	None	None	None	None	None	None	LPS activated RAW 264.7	Animal	blood	Macrophage	Adult	24	None	CCK-8	Tetrazolium Salt	93.6449	None	36	10.1016/j.intimp.2024.111822
1454	2024	None	None	None	None	Cel	0.25	None	None	None	None	None	None	LPS activated RAW 264.7	Animal	blood	Macrophage	Adult	24	None	CCK-8	Tetrazolium Salt	92.8037	None	36	10.1016/j.intimp.2024.111822
1455	2024	None	None	None	None	Cel	0.5	None	None	None	None	None	None	LPS activated RAW 264.7	Animal	blood	Macrophage	Adult	24	None	CCK-8	Tetrazolium Salt	99.8131	None	36	10.1016/j.intimp.2024.111822
1456	2024	None	None	None	None	Cel	1	None	None	None	None	None	None	LPS activated RAW 264.7	Animal	blood	Macrophage	Adult	24	None	CCK-8	Tetrazolium Salt	58.3178	None	36	10.1016/j.intimp.2024.111822
1457	2024	None	None	None	None	Cel	2	None	None	None	None	None	None	LPS activated RAW 264.7	Animal	blood	Macrophage	Adult	24	None	CCK-8	Tetrazolium Salt	33.0841	None	36	10.1016/j.intimp.2024.111822
1458	2024	None	None	None	None	Cel	4	None	None	None	None	None	None	LPS activated RAW 264.7	Animal	blood	Macrophage	Adult	24	None	CCK-8	Tetrazolium Salt	28.0374	None	36	10.1016/j.intimp.2024.111822
1459	2024	None	None	None	None	Cel	8	None	None	None	None	None	None	LPS activated RAW 264.7	Animal	blood	Macrophage	Adult	24	None	CCK-8	Tetrazolium Salt	3.64487	None	36	10.1016/j.intimp.2024.111822
1460	2024	None	None	None	None	Cel	16	None	None	None	None	None	None	LPS activated RAW 264.7	Animal	blood	Macrophage	Adult	24	None	CCK-8	Tetrazolium Salt	0	None	36	10.1016/j.intimp.2024.111822
1461	2024	Liposome (DPPC, DOPC, DSPC, CHOL)	O	Spherical	macrophage proteins	Cel	0	thin layer evaporation method	Negative	189.8	208.1		-20.87	MH7A	Human	Synovial Tissue	Fibroblast	adult	24	0	CCK-8	Tetrazolium Salt	100.185	0.14	36	10.1016/j.intimp.2024.111822
1462	2024	Liposome (DPPC, DOPC, DSPC, CHOL)	O	Spherical	macrophage proteins	Cel	0.0625	thin layer evaporation method	Negative	189.8	208.1		-20.87	MH7A	Human	Synovial Tissue	Fibroblast	adult	24	0.844595	CCK-8	Tetrazolium Salt	101.845	0.14	36	10.1016/j.intimp.2024.111822
1463	2024	Liposome (DPPC, DOPC, DSPC, CHOL)	O	Spherical	macrophage proteins	Cel	0.125	thin layer evaporation method	Negative	189.8	208.1		-20.87	MH7A	Human	Synovial Tissue	Fibroblast	adult	24	1.68919	CCK-8	Tetrazolium Salt	103.506	0.14	36	10.1016/j.intimp.2024.111822
1464	2024	Liposome (DPPC, DOPC, DSPC, CHOL)	O	Spherical	macrophage proteins	Cel	0.25	thin layer evaporation method	Negative	189.8	208.1		-20.87	MH7A	Human	Synovial Tissue	Fibroblast	adult	24	3.37838	CCK-8	Tetrazolium Salt	99.9078	0.14	36	10.1016/j.intimp.2024.111822
1465	2024	Liposome (DPPC, DOPC, DSPC, CHOL)	O	Spherical	macrophage proteins	Cel	0.5	thin layer evaporation method	Negative	189.8	208.1		-20.87	MH7A	Human	Synovial Tissue	Fibroblast	adult	24	6.75676	CCK-8	Tetrazolium Salt	99.9078	0.14	36	10.1016/j.intimp.2024.111822
1466	2024	Liposome (DPPC, DOPC, DSPC, CHOL)	O	Spherical	macrophage proteins	Cel	1	thin layer evaporation method	Negative	189.8	208.1		-20.87	MH7A	Human	Synovial Tissue	Fibroblast	adult	24	13.5135	CCK-8	Tetrazolium Salt	91.8819	0.14	36	10.1016/j.intimp.2024.111822
1467	2024	Liposome (DPPC, DOPC, DSPC, CHOL)	O	Spherical	macrophage proteins	Cel	2	thin layer evaporation method	Negative	189.8	208.1		-20.87	MH7A	Human	Synovial Tissue	Fibroblast	adult	24	27.027	CCK-8	Tetrazolium Salt	42.0664	0.14	36	10.1016/j.intimp.2024.111822
1468	2024	Liposome (DPPC, DOPC, DSPC, CHOL)	O	Spherical	macrophage proteins	Cel	4	thin layer evaporation method	Negative	189.8	208.1		-20.87	MH7A	Human	Synovial Tissue	Fibroblast	adult	24	54.0541	CCK-8	Tetrazolium Salt	30.7196	0.14	36	10.1016/j.intimp.2024.111822
1469	2024	Liposome (DPPC, DOPC, DSPC, CHOL)	O	Spherical	macrophage proteins	Cel	8	thin layer evaporation method	Negative	189.8	208.1		-20.87	MH7A	Human	Synovial Tissue	Fibroblast	adult	24	108.108	CCK-8	Tetrazolium Salt	19.6494	0.14	36	10.1016/j.intimp.2024.111822
1470	2024	Liposome (DPPC, DOPC, DSPC, CHOL)	O	Spherical	macrophage proteins	Cel	16	thin layer evaporation method	Negative	189.8	208.1		-20.87	MH7A	Human	Synovial Tissue	Fibroblast	adult	24	216.216	CCK-8	Tetrazolium Salt	20.2029	0.14	36	10.1016/j.intimp.2024.111822
1471	2024	None	None	None	None	Cel	0	None	None	None	None	None	None	MH7A	Human	Synovial Tissue	Fibroblast	adult	24	None	CCK-8	Tetrazolium Salt	100.185	None	36	10.1016/j.intimp.2024.111822
1472	2024	None	None	None	None	Cel	0.0625	None	None	None	None	None	None	MH7A	Human	Synovial Tissue	Fibroblast	adult	24	None	CCK-8	Tetrazolium Salt	101.845	None	36	10.1016/j.intimp.2024.111822
1473	2024	None	None	None	None	Cel	0.125	None	None	None	None	None	None	MH7A	Human	Synovial Tissue	Fibroblast	adult	24	None	CCK-8	Tetrazolium Salt	101.568	None	36	10.1016/j.intimp.2024.111822
1474	2024	None	None	None	None	Cel	0.25	None	None	None	None	None	None	MH7A	Human	Synovial Tissue	Fibroblast	adult	24	None	CCK-8	Tetrazolium Salt	101.292	None	36	10.1016/j.intimp.2024.111822
1475	2024	None	None	None	None	Cel	0.5	None	None	None	None	None	None	MH7A	Human	Synovial Tissue	Fibroblast	adult	24	None	CCK-8	Tetrazolium Salt	91.6052	None	36	10.1016/j.intimp.2024.111822
1476	2024	None	None	None	None	Cel	1	None	None	None	None	None	None	MH7A	Human	Synovial Tissue	Fibroblast	adult	24	None	CCK-8	Tetrazolium Salt	47.8782	None	36	10.1016/j.intimp.2024.111822
1477	2024	None	None	None	None	Cel	2	None	None	None	None	None	None	MH7A	Human	Synovial Tissue	Fibroblast	adult	24	None	CCK-8	Tetrazolium Salt	37.6384	None	36	10.1016/j.intimp.2024.111822
1478	2024	None	None	None	None	Cel	4	None	None	None	None	None	None	MH7A	Human	Synovial Tissue	Fibroblast	adult	24	None	CCK-8	Tetrazolium Salt	19.9262	None	36	10.1016/j.intimp.2024.111822
1479	2024	None	None	None	None	Cel	8	None	None	None	None	None	None	MH7A	Human	Synovial Tissue	Fibroblast	adult	24	None	CCK-8	Tetrazolium Salt	19.6494	None	36	10.1016/j.intimp.2024.111822
1480	2024	None	None	None	None	Cel	16	None	None	None	None	None	None	MH7A	Human	Synovial Tissue	Fibroblast	adult	24	None	CCK-8	Tetrazolium Salt	19.6494	None	36	10.1016/j.intimp.2024.111822
1481	2022	None	None	None	None	MP	0	None	None	None	None	None	None	BMDM	Animal	Bone Marrow	Macrophage	adult	48	None	MTT	Tetrazolium Salt	101.408	None	38	10.1016/j.cej.2022.136868
1482	2022	None	None	None	None	MP	0.97	None	None	None	None	None	None	BMDM	Animal	Bone Marrow	Macrophage	adult	48	None	MTT	Tetrazolium Salt	100	None	38	10.1016/j.cej.2022.136868
1483	2022	None	None	None	None	MP	1.95	None	None	None	None	None	None	BMDM	Animal	Bone Marrow	Macrophage	adult	48	None	MTT	Tetrazolium Salt	100	None	38	10.1016/j.cej.2022.136868
1484	2022	None	None	None	None	MP	3.9	None	None	None	None	None	None	BMDM	Animal	Bone Marrow	Macrophage	adult	48	None	MTT	Tetrazolium Salt	100	None	38	10.1016/j.cej.2022.136868
1485	2022	None	None	None	None	MP	7.81	None	None	None	None	None	None	BMDM	Animal	Bone Marrow	Macrophage	adult	48	None	MTT	Tetrazolium Salt	100	None	38	10.1016/j.cej.2022.136868
1486	2022	None	None	None	None	MP	15.6	None	None	None	None	None	None	BMDM	Animal	Bone Marrow	Macrophage	adult	48	None	MTT	Tetrazolium Salt	97.1831	None	38	10.1016/j.cej.2022.136868
1487	2022	None	None	None	None	MP	31.2	None	None	None	None	None	None	BMDM	Animal	Bone Marrow	Macrophage	adult	48	None	MTT	Tetrazolium Salt	97.1831	None	38	10.1016/j.cej.2022.136868
1488	2022	None	None	None	None	MP	62.5	None	None	None	None	None	None	BMDM	Animal	Bone Marrow	Macrophage	adult	48	None	MTT	Tetrazolium Salt	93.662	None	38	10.1016/j.cej.2022.136868
1489	2022	None	None	None	None	MP	125	None	None	None	None	None	None	BMDM	Animal	Bone Marrow	Macrophage	adult	48	None	MTT	Tetrazolium Salt	88.7324	None	38	10.1016/j.cej.2022.136868
1490	2022	None	None	None	None	MP	250	None	None	None	None	None	None	BMDM	Animal	Bone Marrow	Macrophage	adult	48	None	MTT	Tetrazolium Salt	87.3239	None	38	10.1016/j.cej.2022.136868
1491	2022	None	None	None	None	MP	500	None	None	None	None	None	None	BMDM	Animal	Bone Marrow	Macrophage	adult	48	None	MTT	Tetrazolium Salt	53.5211	None	38	10.1016/j.cej.2022.136868
1492	2022	Au	I	Cubic	None	None	0	galvanic replacement method	Negative	48.8		Water	-23.6	BMDM	Animal	Bone Marrow	Macrophage	adult	48	0	MTT	Tetrazolium Salt	101.408		38	10.1016/j.cej.2022.136868
1493	2022	Au	I	Cubic	None	None	0	galvanic replacement method	Negative	48.8		Water	-23.6	BMDM	Animal	Bone Marrow	Macrophage	adult	48	0.97	MTT	Tetrazolium Salt	100		38	10.1016/j.cej.2022.136868
1494	2022	Au	I	Cubic	None	None	0	galvanic replacement method	Negative	48.8		Water	-23.6	BMDM	Animal	Bone Marrow	Macrophage	adult	48	1.95	MTT	Tetrazolium Salt	98.5916		38	10.1016/j.cej.2022.136868
1495	2022	Au	I	Cubic	None	None	0	galvanic replacement method	Negative	48.8		Water	-23.6	BMDM	Animal	Bone Marrow	Macrophage	adult	48	3.9	MTT	Tetrazolium Salt	96.4789		38	10.1016/j.cej.2022.136868
1496	2022	Au	I	Cubic	None	None	0	galvanic replacement method	Negative	48.8		Water	-23.6	BMDM	Animal	Bone Marrow	Macrophage	adult	48	7.81	MTT	Tetrazolium Salt	99.2958		38	10.1016/j.cej.2022.136868
1497	2022	Au	I	Cubic	None	None	0	galvanic replacement method	Negative	48.8		Water	-23.6	BMDM	Animal	Bone Marrow	Macrophage	adult	48	15.6	MTT	Tetrazolium Salt	101.408		38	10.1016/j.cej.2022.136868
1498	2022	Au	I	Cubic	None	None	0	galvanic replacement method	Negative	48.8		Water	-23.6	BMDM	Animal	Bone Marrow	Macrophage	adult	48	31.2	MTT	Tetrazolium Salt	102.113		38	10.1016/j.cej.2022.136868
1499	2022	Au	I	Cubic	None	None	0	galvanic replacement method	Negative	48.8		Water	-23.6	BMDM	Animal	Bone Marrow	Macrophage	adult	48	62.5	MTT	Tetrazolium Salt	96.4789		38	10.1016/j.cej.2022.136868
1500	2022	Au	I	Cubic	None	None	0	galvanic replacement method	Negative	48.8		Water	-23.6	BMDM	Animal	Bone Marrow	Macrophage	adult	48	125	MTT	Tetrazolium Salt	102.113		38	10.1016/j.cej.2022.136868
1501	2022	Au	I	Cubic	None	None	0	galvanic replacement method	Negative	48.8		Water	-23.6	BMDM	Animal	Bone Marrow	Macrophage	adult	48	250	MTT	Tetrazolium Salt	71.831		38	10.1016/j.cej.2022.136868
1502	2022	Au	I	Cubic	FA-PEG	None	0	galvanic replacement method	Negative	58.8		Water	-21.1	BMDM	Animal	Bone Marrow	Macrophage	adult	48	0	MTT	Tetrazolium Salt	100.704		38	10.1016/j.cej.2022.136868
1503	2022	Au	I	Cubic	FA-PEG	None	0	galvanic replacement method	Negative	58.8		Water	-21.1	BMDM	Animal	Bone Marrow	Macrophage	adult	48	0.97	MTT	Tetrazolium Salt	90.1408		38	10.1016/j.cej.2022.136868
1504	2022	Au	I	Cubic	FA-PEG	None	0	galvanic replacement method	Negative	58.8		Water	-21.1	BMDM	Animal	Bone Marrow	Macrophage	adult	48	1.95	MTT	Tetrazolium Salt	93.662		38	10.1016/j.cej.2022.136868
1505	2022	Au	I	Cubic	FA-PEG	None	0	galvanic replacement method	Negative	58.8		Water	-21.1	BMDM	Animal	Bone Marrow	Macrophage	adult	48	3.9	MTT	Tetrazolium Salt	90.1408		38	10.1016/j.cej.2022.136868
1506	2022	Au	I	Cubic	FA-PEG	None	0	galvanic replacement method	Negative	58.8		Water	-21.1	BMDM	Animal	Bone Marrow	Macrophage	adult	48	7.81	MTT	Tetrazolium Salt	75.3521		38	10.1016/j.cej.2022.136868
1507	2022	Au	I	Cubic	FA-PEG	None	0	galvanic replacement method	Negative	58.8		Water	-21.1	BMDM	Animal	Bone Marrow	Macrophage	adult	48	15.6	MTT	Tetrazolium Salt	76.7606		38	10.1016/j.cej.2022.136868
1508	2022	Au	I	Cubic	FA-PEG	None	0	galvanic replacement method	Negative	58.8		Water	-21.1	BMDM	Animal	Bone Marrow	Macrophage	adult	48	31.2	MTT	Tetrazolium Salt	73.2394		38	10.1016/j.cej.2022.136868
1509	2022	Au	I	Cubic	FA-PEG	None	0	galvanic replacement method	Negative	58.8		Water	-21.1	BMDM	Animal	Bone Marrow	Macrophage	adult	48	62.5	MTT	Tetrazolium Salt	66.9014		38	10.1016/j.cej.2022.136868
1510	2022	Au	I	Cubic	FA-PEG	None	0	galvanic replacement method	Negative	58.8		Water	-21.1	BMDM	Animal	Bone Marrow	Macrophage	adult	48	125	MTT	Tetrazolium Salt	56.338		38	10.1016/j.cej.2022.136868
1511	2022	Au	I	Cubic	FA-PEG	MP		galvanic replacement method	Negative	46.9		Water	-24.6	BMDM	Animal	Bone Marrow	Macrophage	adult	48	0	MTT	Tetrazolium Salt	101.73		38	10.1016/j.cej.2022.136868
1512	2022	Au	I	Cubic	FA-PEG	MP		galvanic replacement method	Negative	46.9		Water	-24.6	BMDM	Animal	Bone Marrow	Macrophage	adult	48	0.97	MTT	Tetrazolium Salt	100.692		38	10.1016/j.cej.2022.136868
1513	2022	Au	I	Cubic	FA-PEG	MP		galvanic replacement method	Negative	46.9		Water	-24.6	BMDM	Animal	Bone Marrow	Macrophage	adult	48	1.95	MTT	Tetrazolium Salt	102.249		38	10.1016/j.cej.2022.136868
1514	2022	Au	I	Cubic	FA-PEG	MP		galvanic replacement method	Negative	46.9		Water	-24.6	BMDM	Animal	Bone Marrow	Macrophage	adult	48	3.9	MTT	Tetrazolium Salt	101.73		38	10.1016/j.cej.2022.136868
1515	2022	Au	I	Cubic	FA-PEG	MP		galvanic replacement method	Negative	46.9		Water	-24.6	BMDM	Animal	Bone Marrow	Macrophage	adult	48	7.81	MTT	Tetrazolium Salt	101.211		38	10.1016/j.cej.2022.136868
1516	2022	Au	I	Cubic	FA-PEG	MP		galvanic replacement method	Negative	46.9		Water	-24.6	BMDM	Animal	Bone Marrow	Macrophage	adult	48	15.6	MTT	Tetrazolium Salt	97.5778		38	10.1016/j.cej.2022.136868
1517	2022	Au	I	Cubic	FA-PEG	MP		galvanic replacement method	Negative	46.9		Water	-24.6	BMDM	Animal	Bone Marrow	Macrophage	adult	48	31.2	MTT	Tetrazolium Salt	77.3356		38	10.1016/j.cej.2022.136868
1518	2022	Au	I	Cubic	FA-PEG	MP		galvanic replacement method	Negative	46.9		Water	-24.6	BMDM	Animal	Bone Marrow	Macrophage	adult	48	62.5	MTT	Tetrazolium Salt	73.1834		38	10.1016/j.cej.2022.136868
1519	2022	Au	I	Cubic	FA-PEG	MP		galvanic replacement method	Negative	46.9		Water	-24.6	BMDM	Animal	Bone Marrow	Macrophage	adult	48	125	MTT	Tetrazolium Salt	85.1211		38	10.1016/j.cej.2022.136868
1520	2022	Au	I	Cubic	FA-PEG + IL-4	MP		galvanic replacement method	Negative	63.2		Water	-22.3	BMDM	Animal	Bone Marrow	Macrophage	adult	48	0	MTT	Tetrazolium Salt	101.73		38	10.1016/j.cej.2022.136868
1521	2022	Au	I	Cubic	FA-PEG + IL-4	MP		galvanic replacement method	Negative	63.2		Water	-22.3	BMDM	Animal	Bone Marrow	Macrophage	adult	48	0.97	MTT	Tetrazolium Salt	100.173		38	10.1016/j.cej.2022.136868
1522	2022	Au	I	Cubic	FA-PEG + IL-4	MP		galvanic replacement method	Negative	63.2		Water	-22.3	BMDM	Animal	Bone Marrow	Macrophage	adult	48	1.95	MTT	Tetrazolium Salt	95.5017		38	10.1016/j.cej.2022.136868
1523	2022	Au	I	Cubic	FA-PEG + IL-4	MP		galvanic replacement method	Negative	63.2		Water	-22.3	BMDM	Animal	Bone Marrow	Macrophage	adult	48	3.9	MTT	Tetrazolium Salt	90.3114		38	10.1016/j.cej.2022.136868
1524	2022	Au	I	Cubic	FA-PEG + IL-4	MP		galvanic replacement method	Negative	63.2		Water	-22.3	BMDM	Animal	Bone Marrow	Macrophage	adult	48	7.81	MTT	Tetrazolium Salt	86.1592		38	10.1016/j.cej.2022.136868
1525	2022	Au	I	Cubic	FA-PEG + IL-4	MP		galvanic replacement method	Negative	63.2		Water	-22.3	BMDM	Animal	Bone Marrow	Macrophage	adult	48	15.6	MTT	Tetrazolium Salt	84.6021		38	10.1016/j.cej.2022.136868
1526	2022	Au	I	Cubic	FA-PEG + IL-4	MP		galvanic replacement method	Negative	63.2		Water	-22.3	BMDM	Animal	Bone Marrow	Macrophage	adult	48	31.2	MTT	Tetrazolium Salt	67.474		38	10.1016/j.cej.2022.136868
1527	2022	Au	I	Cubic	FA-PEG + IL-4	MP		galvanic replacement method	Negative	63.2		Water	-22.3	BMDM	Animal	Bone Marrow	Macrophage	adult	48	62.5	MTT	Tetrazolium Salt	61.7647		38	10.1016/j.cej.2022.136868
1528	2022	Au	I	Cubic	FA-PEG + IL-4	MP		galvanic replacement method	Negative	63.2		Water	-22.3	BMDM	Animal	Bone Marrow	Macrophage	adult	48	125	MTT	Tetrazolium Salt	73.7024		38	10.1016/j.cej.2022.136868
1529	2022	None	None	None	None	MP	0	None	None	None	None	None	None	BMDM	Animal	Bone Marrow	Macrophage	adult	24	None	CCK-8	Tetrazolium Salt	101.316	None	38	10.1016/j.cej.2022.136868
1530	2022	None	None	None	None	MP	0.756	None	None	None	None	None	None	BMDM	Animal	Bone Marrow	Macrophage	adult	24	None	CCK-8	Tetrazolium Salt	110.526	None	38	10.1016/j.cej.2022.136868
1531	2022	None	None	None	None	MP	1.95	None	None	None	None	None	None	BMDM	Animal	Bone Marrow	Macrophage	adult	24	None	CCK-8	Tetrazolium Salt	101.974	None	38	10.1016/j.cej.2022.136868
1532	2022	None	None	None	None	MP	3.905	None	None	None	None	None	None	BMDM	Animal	Bone Marrow	Macrophage	adult	24	None	CCK-8	Tetrazolium Salt	100.658	None	38	10.1016/j.cej.2022.136868
1533	2022	None	None	None	None	MP	7.81	None	None	None	None	None	None	BMDM	Animal	Bone Marrow	Macrophage	adult	24	None	CCK-8	Tetrazolium Salt	97.3684	None	38	10.1016/j.cej.2022.136868
1534	2022	None	None	None	None	MP	15.625	None	None	None	None	None	None	BMDM	Animal	Bone Marrow	Macrophage	adult	24	None	CCK-8	Tetrazolium Salt	100.658	None	38	10.1016/j.cej.2022.136868
1535	2022	Au	I	Cubic	None	None	0	galvanic replacement method	Negative	48.8		Water	-23.6	BMDM	Animal	Bone Marrow	Macrophage	adult	24	0	CCK-8	Tetrazolium Salt	100.658		38	10.1016/j.cej.2022.136868
1536	2022	Au	I	Cubic	None	None	0	galvanic replacement method	Negative	48.8		Water	-23.6	BMDM	Animal	Bone Marrow	Macrophage	adult	24	0.756	CCK-8	Tetrazolium Salt	100		38	10.1016/j.cej.2022.136868
1537	2022	Au	I	Cubic	None	None	0	galvanic replacement method	Negative	48.8		Water	-23.6	BMDM	Animal	Bone Marrow	Macrophage	adult	24	1.95	CCK-8	Tetrazolium Salt	97.3684		38	10.1016/j.cej.2022.136868
1538	2022	Au	I	Cubic	None	None	0	galvanic replacement method	Negative	48.8		Water	-23.6	BMDM	Animal	Bone Marrow	Macrophage	adult	24	3.905	CCK-8	Tetrazolium Salt	98.0263		38	10.1016/j.cej.2022.136868
1539	2022	Au	I	Cubic	None	None	0	galvanic replacement method	Negative	48.8		Water	-23.6	BMDM	Animal	Bone Marrow	Macrophage	adult	24	7.81	CCK-8	Tetrazolium Salt	88.1579		38	10.1016/j.cej.2022.136868
1540	2022	Au	I	Cubic	None	None	0	galvanic replacement method	Negative	48.8		Water	-23.6	BMDM	Animal	Bone Marrow	Macrophage	adult	24	15.625	CCK-8	Tetrazolium Salt	88.1579		38	10.1016/j.cej.2022.136868
1541	2022	Au	I	Cubic	FA-PEG	None	0	galvanic replacement method	Negative	58.8		Water	-21.1	BMDM	Animal	Bone Marrow	Macrophage	adult	24	0	CCK-8	Tetrazolium Salt	100.658		38	10.1016/j.cej.2022.136868
1542	2022	Au	I	Cubic	FA-PEG	None	0	galvanic replacement method	Negative	58.8		Water	-21.1	BMDM	Animal	Bone Marrow	Macrophage	adult	24	0.756	CCK-8	Tetrazolium Salt	101.316		38	10.1016/j.cej.2022.136868
1543	2022	Au	I	Cubic	FA-PEG	None	0	galvanic replacement method	Negative	58.8		Water	-21.1	BMDM	Animal	Bone Marrow	Macrophage	adult	24	1.95	CCK-8	Tetrazolium Salt	103.289		38	10.1016/j.cej.2022.136868
1544	2022	Au	I	Cubic	FA-PEG	None	0	galvanic replacement method	Negative	58.8		Water	-21.1	BMDM	Animal	Bone Marrow	Macrophage	adult	24	3.905	CCK-8	Tetrazolium Salt	96.0526		38	10.1016/j.cej.2022.136868
1545	2022	Au	I	Cubic	FA-PEG	None	0	galvanic replacement method	Negative	58.8		Water	-21.1	BMDM	Animal	Bone Marrow	Macrophage	adult	24	7.81	CCK-8	Tetrazolium Salt	96.0526		38	10.1016/j.cej.2022.136868
1546	2022	Au	I	Cubic	FA-PEG	None	0	galvanic replacement method	Negative	58.8		Water	-21.1	BMDM	Animal	Bone Marrow	Macrophage	adult	24	15.625	CCK-8	Tetrazolium Salt	97.3684		38	10.1016/j.cej.2022.136868
1547	2022	Au	I	Cubic	FA-PEG	MP		galvanic replacement method	Negative	46.9		Water	-24.6	BMDM	Animal	Bone Marrow	Macrophage	adult	24	0	CCK-8	Tetrazolium Salt	100.733		38	10.1016/j.cej.2022.136868
1548	2022	Au	I	Cubic	FA-PEG	MP		galvanic replacement method	Negative	46.9		Water	-24.6	BMDM	Animal	Bone Marrow	Macrophage	adult	24	0.756	CCK-8	Tetrazolium Salt	101.613		38	10.1016/j.cej.2022.136868
1549	2022	Au	I	Cubic	FA-PEG	MP		galvanic replacement method	Negative	46.9		Water	-24.6	BMDM	Animal	Bone Marrow	Macrophage	adult	24	1.95	CCK-8	Tetrazolium Salt	88.8563		38	10.1016/j.cej.2022.136868
1550	2022	Au	I	Cubic	FA-PEG	MP		galvanic replacement method	Negative	46.9		Water	-24.6	BMDM	Animal	Bone Marrow	Macrophage	adult	24	3.905	CCK-8	Tetrazolium Salt	104.692		38	10.1016/j.cej.2022.136868
1551	2022	Au	I	Cubic	FA-PEG	MP		galvanic replacement method	Negative	46.9		Water	-24.6	BMDM	Animal	Bone Marrow	Macrophage	adult	24	7.81	CCK-8	Tetrazolium Salt	98.5338		38	10.1016/j.cej.2022.136868
1552	2022	Au	I	Cubic	FA-PEG	MP		galvanic replacement method	Negative	46.9		Water	-24.6	BMDM	Animal	Bone Marrow	Macrophage	adult	24	15.625	CCK-8	Tetrazolium Salt	85.3373		38	10.1016/j.cej.2022.136868
1553	2022	Au	I	Cubic	FA-PEG + IL-4	MP		galvanic replacement method	Negative	63.2		Water	-22.3	BMDM	Animal	Bone Marrow	Macrophage	adult	24	0	CCK-8	Tetrazolium Salt	101.173		38	10.1016/j.cej.2022.136868
1554	2022	Au	I	Cubic	FA-PEG + IL-4	MP		galvanic replacement method	Negative	63.2		Water	-22.3	BMDM	Animal	Bone Marrow	Macrophage	adult	24	0.756	CCK-8	Tetrazolium Salt	98.0939		38	10.1016/j.cej.2022.136868
1555	2022	Au	I	Cubic	FA-PEG + IL-4	MP		galvanic replacement method	Negative	63.2		Water	-22.3	BMDM	Animal	Bone Marrow	Macrophage	adult	24	1.95	CCK-8	Tetrazolium Salt	105.132		38	10.1016/j.cej.2022.136868
1556	2022	Au	I	Cubic	FA-PEG + IL-4	MP		galvanic replacement method	Negative	63.2		Water	-22.3	BMDM	Animal	Bone Marrow	Macrophage	adult	24	3.905	CCK-8	Tetrazolium Salt	106.012		38	10.1016/j.cej.2022.136868
1557	2022	Au	I	Cubic	FA-PEG + IL-4	MP		galvanic replacement method	Negative	63.2		Water	-22.3	BMDM	Animal	Bone Marrow	Macrophage	adult	24	7.81	CCK-8	Tetrazolium Salt	100.733		38	10.1016/j.cej.2022.136868
1558	2022	Au	I	Cubic	FA-PEG + IL-4	MP		galvanic replacement method	Negative	63.2		Water	-22.3	BMDM	Animal	Bone Marrow	Macrophage	adult	24	15.625	CCK-8	Tetrazolium Salt	105.572		38	10.1016/j.cej.2022.136868
1559	2019	PEG3400-PLA2000	O	Spherical	None	None	0	wet chemical synthesis	Neutral	30	29.7		0	LPS activated RAW 264.7	Animal	blood	Macrophage	Adult	24	0.05	MTT	Tetrazolium Salt	95.279	0.171	39	10.7150/thno.30418
1560	2019	PEG3400-PLA2000	O	Spherical	None	None	0	wet chemical synthesis	Neutral	30	29.7		0	LPS activated RAW 264.7	Animal	blood	Macrophage	Adult	24	0.5	MTT	Tetrazolium Salt	100.429	0.171	39	10.7150/thno.30418
1561	2019	PEG3400-PLA2000	O	Spherical	None	None	0	wet chemical synthesis	Neutral	30	29.7		0	LPS activated RAW 264.7	Animal	blood	Macrophage	Adult	24	5	MTT	Tetrazolium Salt	93.4764	0.171	39	10.7150/thno.30418
1562	2019	PEG3400-PLA2000	O	Spherical	None	None	0	wet chemical synthesis	Neutral	30	29.7		0	LPS activated RAW 264.7	Animal	blood	Macrophage	Adult	24	10	MTT	Tetrazolium Salt	100.172	0.171	39	10.7150/thno.30418
1563	2019	PEG3400-PLA2000	O	Spherical	None	None	0	wet chemical synthesis	Neutral	30	29.7		0	LPS activated RAW 264.7	Animal	blood	Macrophage	Adult	24	20	MTT	Tetrazolium Salt	98.8841	0.171	39	10.7150/thno.30418
1564	2019	PEG3400-PLA2000	O	Spherical	None	MTX	0.05	wet chemical synthesis	Positive		32.3		1.57	LPS activated RAW 264.7	Animal	blood	Macrophage	Adult	24	1.00604	MTT	Tetrazolium Salt	92.4464	0.236	39	10.7150/thno.30418
1565	2019	PEG3400-PLA2000	O	Spherical	None	MTX	0.5	wet chemical synthesis	Positive		32.3		1.57	LPS activated RAW 264.7	Animal	blood	Macrophage	Adult	24	10.0604	MTT	Tetrazolium Salt	74.9356	0.236	39	10.7150/thno.30418
1566	2019	PEG3400-PLA2000	O	Spherical	None	MTX	5	wet chemical synthesis	Positive		32.3		1.57	LPS activated RAW 264.7	Animal	blood	Macrophage	Adult	24	100.604	MTT	Tetrazolium Salt	62.8326	0.236	39	10.7150/thno.30418
1567	2019	PEG3400-PLA2000	O	Spherical	None	MTX	10	wet chemical synthesis	Positive		32.3		1.57	LPS activated RAW 264.7	Animal	blood	Macrophage	Adult	24	201.207	MTT	Tetrazolium Salt	62.0601	0.236	39	10.7150/thno.30418
1568	2019	PEG3400-PLA2000	O	Spherical	None	MTX	20	wet chemical synthesis	Positive		32.3		1.57	LPS activated RAW 264.7	Animal	blood	Macrophage	Adult	24	402.414	MTT	Tetrazolium Salt	36.309	0.236	39	10.7150/thno.30418
1569	2019	PEG3400-PLA2000	O	Spherical	RGD	MTX	0.05	wet chemical synthesis	Positive		34.3		1.6	LPS activated RAW 264.7	Animal	blood	Macrophage	Adult	24	0.994036	MTT	Tetrazolium Salt	97.3391	0.238	39	10.7150/thno.30418
1570	2019	PEG3400-PLA2000	O	Spherical	RGD	MTX	0.5	wet chemical synthesis	Positive		34.3		1.6	LPS activated RAW 264.7	Animal	blood	Macrophage	Adult	24	9.94036	MTT	Tetrazolium Salt	69.2704	0.238	39	10.7150/thno.30418
1571	2019	PEG3400-PLA2000	O	Spherical	RGD	MTX	5	wet chemical synthesis	Positive		34.3		1.6	LPS activated RAW 264.7	Animal	blood	Macrophage	Adult	24	99.4036	MTT	Tetrazolium Salt	72.3605	0.238	39	10.7150/thno.30418
1572	2019	PEG3400-PLA2000	O	Spherical	RGD	MTX	10	wet chemical synthesis	Positive		34.3		1.6	LPS activated RAW 264.7	Animal	blood	Macrophage	Adult	24	198.807	MTT	Tetrazolium Salt	54.5923	0.238	39	10.7150/thno.30418
1573	2019	PEG3400-PLA2000	O	Spherical	RGD	MTX	20	wet chemical synthesis	Positive		34.3		1.6	LPS activated RAW 264.7	Animal	blood	Macrophage	Adult	24	397.614	MTT	Tetrazolium Salt	28.3262	0.238	39	10.7150/thno.30418
1574	2019	PEG3400-PLA2000	O	Spherical	None	None	0	wet chemical synthesis	Neutral	30	29.7		0	LPS activated HUVEC	Human	umbilical vein	Endothelial	Adult	24	0.05	MTT	Tetrazolium Salt	98.4332	0.171	39	10.7150/thno.30418
1575	2019	PEG3400-PLA2000	O	Spherical	None	None	0	wet chemical synthesis	Neutral	30	29.7		0	LPS activated HUVEC	Human	umbilical vein	Endothelial	Adult	24	0.5	MTT	Tetrazolium Salt	100.369	0.171	39	10.7150/thno.30418
1576	2019	PEG3400-PLA2000	O	Spherical	None	None	0	wet chemical synthesis	Neutral	30	29.7		0	LPS activated HUVEC	Human	umbilical vein	Endothelial	Adult	24	5	MTT	Tetrazolium Salt	98.4332	0.171	39	10.7150/thno.30418
1577	2019	PEG3400-PLA2000	O	Spherical	None	None	0	wet chemical synthesis	Neutral	30	29.7		0	LPS activated HUVEC	Human	umbilical vein	Endothelial	Adult	24	10	MTT	Tetrazolium Salt	100.092	0.171	39	10.7150/thno.30418
1578	2019	PEG3400-PLA2000	O	Spherical	None	None	0	wet chemical synthesis	Neutral	30	29.7		0	LPS activated HUVEC	Human	umbilical vein	Endothelial	Adult	24	20	MTT	Tetrazolium Salt	98.9862	0.171	39	10.7150/thno.30418
1579	2019	PEG3400-PLA2000	O	Spherical	None	MTX	0.05	wet chemical synthesis	Positive		32.3		1.57	LPS activated HUVEC	Human	umbilical vein	Endothelial	Adult	24	1.00604	MTT	Tetrazolium Salt	87.3733	0.236	39	10.7150/thno.30418
1580	2019	PEG3400-PLA2000	O	Spherical	None	MTX	0.5	wet chemical synthesis	Positive		32.3		1.57	LPS activated HUVEC	Human	umbilical vein	Endothelial	Adult	24	10.0604	MTT	Tetrazolium Salt	93.4562	0.236	39	10.7150/thno.30418
1581	2019	PEG3400-PLA2000	O	Spherical	None	MTX	5	wet chemical synthesis	Positive		32.3		1.57	LPS activated HUVEC	Human	umbilical vein	Endothelial	Adult	24	100.604	MTT	Tetrazolium Salt	85.1613	0.236	39	10.7150/thno.30418
1582	2019	PEG3400-PLA2000	O	Spherical	None	MTX	10	wet chemical synthesis	Positive		32.3		1.57	LPS activated HUVEC	Human	umbilical vein	Endothelial	Adult	24	201.207	MTT	Tetrazolium Salt	72.1659	0.236	39	10.7150/thno.30418
1583	2019	PEG3400-PLA2000	O	Spherical	None	MTX	20	wet chemical synthesis	Positive		32.3		1.57	LPS activated HUVEC	Human	umbilical vein	Endothelial	Adult	24	402.414	MTT	Tetrazolium Salt	59.447	0.236	39	10.7150/thno.30418
1584	2019	PEG3400-PLA2000	O	Spherical	RGD	MTX	0.05	wet chemical synthesis	Positive		34.3		1.6	LPS activated HUVEC	Human	umbilical vein	Endothelial	Adult	24	0.994036	MTT	Tetrazolium Salt	97.3272	0.238	39	10.7150/thno.30418
1585	2019	PEG3400-PLA2000	O	Spherical	RGD	MTX	0.5	wet chemical synthesis	Positive		34.3		1.6	LPS activated HUVEC	Human	umbilical vein	Endothelial	Adult	24	9.94036	MTT	Tetrazolium Salt	81.0138	0.238	39	10.7150/thno.30418
1586	2019	PEG3400-PLA2000	O	Spherical	RGD	MTX	5	wet chemical synthesis	Positive		34.3		1.6	LPS activated HUVEC	Human	umbilical vein	Endothelial	Adult	24	99.4036	MTT	Tetrazolium Salt	63.318	0.238	39	10.7150/thno.30418
1587	2019	PEG3400-PLA2000	O	Spherical	RGD	MTX	10	wet chemical synthesis	Positive		34.3		1.6	LPS activated HUVEC	Human	umbilical vein	Endothelial	Adult	24	198.807	MTT	Tetrazolium Salt	67.4654	0.238	39	10.7150/thno.30418
1588	2019	PEG3400-PLA2000	O	Spherical	RGD	MTX	20	wet chemical synthesis	Positive		34.3		1.6	LPS activated HUVEC	Human	umbilical vein	Endothelial	Adult	24	397.614	MTT	Tetrazolium Salt	51.4286	0.238	39	10.7150/thno.30418
1589	2019	PEG3400-PLA2000	O	Spherical	None	None	0	wet chemical synthesis	Neutral	30	29.7		0	LPS activated RAW 264.7	Animal	blood	Macrophage	Adult	24	0.25	MTT	Tetrazolium Salt	99.5	0.171	39	10.7150/thno.30418
1590	2019	PEG3400-PLA2000	O	Spherical	None	None	0	wet chemical synthesis	Neutral	30	29.7		0	LPS activated RAW 264.7	Animal	blood	Macrophage	Adult	24	2.5	MTT	Tetrazolium Salt	98.75	0.171	39	10.7150/thno.30418
1591	2019	PEG3400-PLA2000	O	Spherical	None	None	0	wet chemical synthesis	Neutral	30	29.7		0	LPS activated RAW 264.7	Animal	blood	Macrophage	Adult	24	25	MTT	Tetrazolium Salt	95	0.171	39	10.7150/thno.30418
1592	2019	PEG3400-PLA2000	O	Spherical	None	None	0	wet chemical synthesis	Neutral	30	29.7		0	LPS activated RAW 264.7	Animal	blood	Macrophage	Adult	24	50	MTT	Tetrazolium Salt	100	0.171	39	10.7150/thno.30418
1593	2019	PEG3400-PLA2000	O	Spherical	None	None	0	wet chemical synthesis	Neutral	30	29.7		0	LPS activated RAW 264.7	Animal	blood	Macrophage	Adult	24	100	MTT	Tetrazolium Salt	97	0.171	39	10.7150/thno.30418
1594	2019	PEG3400-PLA2000	O	Spherical	None	NIM	0.25	wet chemical synthesis	Positive		59.7		1.57	LPS activated RAW 264.7	Animal	blood	Macrophage	Adult	24	4.40917	MTT	Tetrazolium Salt	93.25	0.321	39	10.7150/thno.30418
1595	2019	PEG3400-PLA2000	O	Spherical	None	NIM	2.5	wet chemical synthesis	Positive		59.7		1.57	LPS activated RAW 264.7	Animal	blood	Macrophage	Adult	24	44.0917	MTT	Tetrazolium Salt	85.25	0.321	39	10.7150/thno.30418
1596	2019	PEG3400-PLA2000	O	Spherical	None	NIM	25	wet chemical synthesis	Positive		59.7		1.57	LPS activated RAW 264.7	Animal	blood	Macrophage	Adult	24	440.917	MTT	Tetrazolium Salt	60.75	0.321	39	10.7150/thno.30418
1597	2019	PEG3400-PLA2000	O	Spherical	None	NIM	50	wet chemical synthesis	Positive		59.7		1.57	LPS activated RAW 264.7	Animal	blood	Macrophage	Adult	24	881.834	MTT	Tetrazolium Salt	51.25	0.321	39	10.7150/thno.30418
1598	2019	PEG3400-PLA2000	O	Spherical	None	NIM	100	wet chemical synthesis	Positive		59.7		1.57	LPS activated RAW 264.7	Animal	blood	Macrophage	Adult	24	1763.67	MTT	Tetrazolium Salt	30.75	0.321	39	10.7150/thno.30418
1599	2019	PEG3400-PLA2000	O	Spherical	RGD	NIM	0.25	wet chemical synthesis	Positive		60.2		1.6	LPS activated RAW 264.7	Animal	blood	Macrophage	Adult	24	4.32526	MTT	Tetrazolium Salt	84.75	0.319	39	10.7150/thno.30418
1600	2019	PEG3400-PLA2000	O	Spherical	RGD	NIM	2.5	wet chemical synthesis	Positive		60.2		1.6	LPS activated RAW 264.7	Animal	blood	Macrophage	Adult	24	43.2526	MTT	Tetrazolium Salt	71.75	0.319	39	10.7150/thno.30418
1601	2019	PEG3400-PLA2000	O	Spherical	RGD	NIM	25	wet chemical synthesis	Positive		60.2		1.6	LPS activated RAW 264.7	Animal	blood	Macrophage	Adult	24	432.526	MTT	Tetrazolium Salt	50.5	0.319	39	10.7150/thno.30418
1602	2019	PEG3400-PLA2000	O	Spherical	RGD	NIM	50	wet chemical synthesis	Positive		60.2		1.6	LPS activated RAW 264.7	Animal	blood	Macrophage	Adult	24	865.052	MTT	Tetrazolium Salt	35.25	0.319	39	10.7150/thno.30418
1603	2019	PEG3400-PLA2000	O	Spherical	RGD	NIM	100	wet chemical synthesis	Positive		60.2		1.6	LPS activated RAW 264.7	Animal	blood	Macrophage	Adult	24	1730.1	MTT	Tetrazolium Salt	17.75	0.319	39	10.7150/thno.30418
1604	2019	PEG3400-PLA2000	O	Spherical	None	None	0	wet chemical synthesis	Neutral	30	29.7		0	LPS activated HUVEC	Human	umbilical vein	Endothelial	Adult	24	0.25	MTT	Tetrazolium Salt	99.1304	0.171	39	10.7150/thno.30418
1605	2019	PEG3400-PLA2000	O	Spherical	None	None	0	wet chemical synthesis	Neutral	30	29.7		0	LPS activated HUVEC	Human	umbilical vein	Endothelial	Adult	24	2.5	MTT	Tetrazolium Salt	101.217	0.171	39	10.7150/thno.30418
1606	2019	PEG3400-PLA2000	O	Spherical	None	None	0	wet chemical synthesis	Neutral	30	29.7		0	LPS activated HUVEC	Human	umbilical vein	Endothelial	Adult	24	25	MTT	Tetrazolium Salt	99.1304	0.171	39	10.7150/thno.30418
1607	2019	PEG3400-PLA2000	O	Spherical	None	None	0	wet chemical synthesis	Neutral	30	29.7		0	LPS activated HUVEC	Human	umbilical vein	Endothelial	Adult	24	50	MTT	Tetrazolium Salt	98.6087	0.171	39	10.7150/thno.30418
1608	2019	PEG3400-PLA2000	O	Spherical	None	None	0	wet chemical synthesis	Neutral	30	29.7		0	LPS activated HUVEC	Human	umbilical vein	Endothelial	Adult	24	100	MTT	Tetrazolium Salt	96	0.171	39	10.7150/thno.30418
1609	2019	PEG3400-PLA2000	O	Spherical	None	NIM	0.25	wet chemical synthesis	Positive		59.7		1.57	LPS activated HUVEC	Human	umbilical vein	Endothelial	Adult	24	4.40917	MTT	Tetrazolium Salt	86.087	0.321	39	10.7150/thno.30418
1610	2019	PEG3400-PLA2000	O	Spherical	None	NIM	2.5	wet chemical synthesis	Positive		59.7		1.57	LPS activated HUVEC	Human	umbilical vein	Endothelial	Adult	24	44.0917	MTT	Tetrazolium Salt	85.5652	0.321	39	10.7150/thno.30418
1611	2019	PEG3400-PLA2000	O	Spherical	None	NIM	25	wet chemical synthesis	Positive		59.7		1.57	LPS activated HUVEC	Human	umbilical vein	Endothelial	Adult	24	440.917	MTT	Tetrazolium Salt	77.7391	0.321	39	10.7150/thno.30418
1612	2019	PEG3400-PLA2000	O	Spherical	None	NIM	50	wet chemical synthesis	Positive		59.7		1.57	LPS activated HUVEC	Human	umbilical vein	Endothelial	Adult	24	881.834	MTT	Tetrazolium Salt	67.3044	0.321	39	10.7150/thno.30418
1613	2019	PEG3400-PLA2000	O	Spherical	None	NIM	100	wet chemical synthesis	Positive		59.7		1.57	LPS activated HUVEC	Human	umbilical vein	Endothelial	Adult	24	1763.67	MTT	Tetrazolium Salt	46.9565	0.321	39	10.7150/thno.30418
1614	2019	PEG3400-PLA2000	O	Spherical	RGD	NIM	0.25	wet chemical synthesis	Positive		60.2		1.6	LPS activated HUVEC	Human	umbilical vein	Endothelial	Adult	24	4.32526	MTT	Tetrazolium Salt	93.3913	0.319	39	10.7150/thno.30418
1615	2019	PEG3400-PLA2000	O	Spherical	RGD	NIM	2.5	wet chemical synthesis	Positive		60.2		1.6	LPS activated HUVEC	Human	umbilical vein	Endothelial	Adult	24	43.2526	MTT	Tetrazolium Salt	78.2609	0.319	39	10.7150/thno.30418
1616	2019	PEG3400-PLA2000	O	Spherical	RGD	NIM	25	wet chemical synthesis	Positive		60.2		1.6	LPS activated HUVEC	Human	umbilical vein	Endothelial	Adult	24	432.526	MTT	Tetrazolium Salt	67.3044	0.319	39	10.7150/thno.30418
1617	2019	PEG3400-PLA2000	O	Spherical	RGD	NIM	50	wet chemical synthesis	Positive		60.2		1.6	LPS activated HUVEC	Human	umbilical vein	Endothelial	Adult	24	865.052	MTT	Tetrazolium Salt	52.6957	0.319	39	10.7150/thno.30418
1618	2019	PEG3400-PLA2000	O	Spherical	RGD	NIM	100	wet chemical synthesis	Positive		60.2		1.6	LPS activated HUVEC	Human	umbilical vein	Endothelial	Adult	24	1730.1	MTT	Tetrazolium Salt	28.6957	0.319	39	10.7150/thno.30418
1619	2019	PEG3400-PLA2000	O	Spherical	None	None	0	wet chemical synthesis	Neutral	30	29.7		0	LPS activated RAW 264.7	Animal	blood	Macrophage	Adult	24	0.3	MTT	Tetrazolium Salt	100.087	0.171	39	10.7150/thno.30418
1620	2019	PEG3400-PLA2000	O	Spherical	None	None	0	wet chemical synthesis	Neutral	30	29.7		0	LPS activated RAW 264.7	Animal	blood	Macrophage	Adult	24	3	MTT	Tetrazolium Salt	100.087	0.171	39	10.7150/thno.30418
1621	2019	PEG3400-PLA2000	O	Spherical	None	None	0	wet chemical synthesis	Neutral	30	29.7		0	LPS activated RAW 264.7	Animal	blood	Macrophage	Adult	24	30	MTT	Tetrazolium Salt	98.5153	0.171	39	10.7150/thno.30418
1622	2019	PEG3400-PLA2000	O	Spherical	None	None	0	wet chemical synthesis	Neutral	30	29.7		0	LPS activated RAW 264.7	Animal	blood	Macrophage	Adult	24	60	MTT	Tetrazolium Salt	99.5633	0.171	39	10.7150/thno.30418
1623	2019	PEG3400-PLA2000	O	Spherical	None	None	0	wet chemical synthesis	Neutral	30	29.7		0	LPS activated RAW 264.7	Animal	blood	Macrophage	Adult	24	120	MTT	Tetrazolium Salt	96.9432	0.171	39	10.7150/thno.30418
1624	2019	PEG3400-PLA2000	O	Spherical	None	MTX+NIIM	0.3	wet chemical synthesis	Positive					LPS activated RAW 264.7	Animal	blood	Macrophage	Adult	24	2.81955	MTT	Tetrazolium Salt	70.2183		39	10.7150/thno.30418
1625	2019	PEG3400-PLA2000	O	Spherical	None	MTX+NIIM	3	wet chemical synthesis	Positive					LPS activated RAW 264.7	Animal	blood	Macrophage	Adult	24	28.1955	MTT	Tetrazolium Salt	66.5502		39	10.7150/thno.30418
1626	2019	PEG3400-PLA2000	O	Spherical	None	MTX+NIIM	30	wet chemical synthesis	Positive					LPS activated RAW 264.7	Animal	blood	Macrophage	Adult	24	281.955	MTT	Tetrazolium Salt	56.5939		39	10.7150/thno.30418
1627	2019	PEG3400-PLA2000	O	Spherical	None	MTX+NIIM	60	wet chemical synthesis	Positive					LPS activated RAW 264.7	Animal	blood	Macrophage	Adult	24	563.91	MTT	Tetrazolium Salt	43.4934		39	10.7150/thno.30418
1628	2019	PEG3400-PLA2000	O	Spherical	None	MTX+NIIM	120	wet chemical synthesis	Positive					LPS activated RAW 264.7	Animal	blood	Macrophage	Adult	24	1127.82	MTT	Tetrazolium Salt	33.5371		39	10.7150/thno.30418
1629	2019	PEG3400-PLA2000	O	Spherical	RGD	MTX+NIIM	0.3	wet chemical synthesis	Positive					LPS activated RAW 264.7	Animal	blood	Macrophage	Adult	24	2.77521	MTT	Tetrazolium Salt	70.7424		39	10.7150/thno.30418
1630	2019	PEG3400-PLA2000	O	Spherical	RGD	MTX+NIIM	3	wet chemical synthesis	Positive					LPS activated RAW 264.7	Animal	blood	Macrophage	Adult	24	27.7521	MTT	Tetrazolium Salt	60.262		39	10.7150/thno.30418
1631	2019	PEG3400-PLA2000	O	Spherical	RGD	MTX+NIIM	30	wet chemical synthesis	Positive					LPS activated RAW 264.7	Animal	blood	Macrophage	Adult	24	277.521	MTT	Tetrazolium Salt	44.0174		39	10.7150/thno.30418
1632	2019	PEG3400-PLA2000	O	Spherical	RGD	MTX+NIIM	60	wet chemical synthesis	Positive					LPS activated RAW 264.7	Animal	blood	Macrophage	Adult	24	555.042	MTT	Tetrazolium Salt	31.9651		39	10.7150/thno.30418
1633	2019	PEG3400-PLA2000	O	Spherical	RGD	MTX+NIIM	120	wet chemical synthesis	Positive					LPS activated RAW 264.7	Animal	blood	Macrophage	Adult	24	1110.08	MTT	Tetrazolium Salt	18.3406		39	10.7150/thno.30418
1634	2019	PEG3400-PLA2000	O	Spherical	None	None	0	wet chemical synthesis	Neutral	30	29.7		0	LPS activated HUVEC	Human	umbilical vein	Endothelial	Adult	24	0.3	MTT	Tetrazolium Salt	103.231	0.171	39	10.7150/thno.30418
1635	2019	PEG3400-PLA2000	O	Spherical	None	None	0	wet chemical synthesis	Neutral	30	29.7		0	LPS activated HUVEC	Human	umbilical vein	Endothelial	Adult	24	3	MTT	Tetrazolium Salt	100.087	0.171	39	10.7150/thno.30418
1636	2019	PEG3400-PLA2000	O	Spherical	None	None	0	wet chemical synthesis	Neutral	30	29.7		0	LPS activated HUVEC	Human	umbilical vein	Endothelial	Adult	24	30	MTT	Tetrazolium Salt	100.611	0.171	39	10.7150/thno.30418
1637	2019	PEG3400-PLA2000	O	Spherical	None	None	0	wet chemical synthesis	Neutral	30	29.7		0	LPS activated HUVEC	Human	umbilical vein	Endothelial	Adult	24	60	MTT	Tetrazolium Salt	95.8952	0.171	39	10.7150/thno.30418
1638	2019	PEG3400-PLA2000	O	Spherical	None	None	0	wet chemical synthesis	Neutral	30	29.7		0	LPS activated HUVEC	Human	umbilical vein	Endothelial	Adult	24	120	MTT	Tetrazolium Salt	96.4192	0.171	39	10.7150/thno.30418
1639	2019	PEG3400-PLA2000	O	Spherical	None	MTX+NIIM	0.3	wet chemical synthesis	Positive					LPS activated HUVEC	Human	umbilical vein	Endothelial	Adult	24	2.81955	MTT	Tetrazolium Salt	85.4149		39	10.7150/thno.30418
1640	2019	PEG3400-PLA2000	O	Spherical	None	MTX+NIIM	3	wet chemical synthesis	Positive					LPS activated HUVEC	Human	umbilical vein	Endothelial	Adult	24	28.1955	MTT	Tetrazolium Salt	79.1266		39	10.7150/thno.30418
1641	2019	PEG3400-PLA2000	O	Spherical	None	MTX+NIIM	30	wet chemical synthesis	Positive					LPS activated HUVEC	Human	umbilical vein	Endothelial	Adult	24	281.955	MTT	Tetrazolium Salt	72.8384		39	10.7150/thno.30418
1642	2019	PEG3400-PLA2000	O	Spherical	None	MTX+NIIM	60	wet chemical synthesis	Positive					LPS activated HUVEC	Human	umbilical vein	Endothelial	Adult	24	563.91	MTT	Tetrazolium Salt	59.214		39	10.7150/thno.30418
1643	2019	PEG3400-PLA2000	O	Spherical	None	MTX+NIIM	120	wet chemical synthesis	Positive					LPS activated HUVEC	Human	umbilical vein	Endothelial	Adult	24	1127.82	MTT	Tetrazolium Salt	46.1135		39	10.7150/thno.30418
1644	2019	PEG3400-PLA2000	O	Spherical	RGD	MTX+NIIM	0.3	wet chemical synthesis	Positive					LPS activated HUVEC	Human	umbilical vein	Endothelial	Adult	24	2.77521	MTT	Tetrazolium Salt	75.9825		39	10.7150/thno.30418
1645	2019	PEG3400-PLA2000	O	Spherical	RGD	MTX+NIIM	3	wet chemical synthesis	Positive					LPS activated HUVEC	Human	umbilical vein	Endothelial	Adult	24	27.7521	MTT	Tetrazolium Salt	63.9301		39	10.7150/thno.30418
1646	2019	PEG3400-PLA2000	O	Spherical	RGD	MTX+NIIM	30	wet chemical synthesis	Positive					LPS activated HUVEC	Human	umbilical vein	Endothelial	Adult	24	277.521	MTT	Tetrazolium Salt	59.214		39	10.7150/thno.30418
1647	2019	PEG3400-PLA2000	O	Spherical	RGD	MTX+NIIM	60	wet chemical synthesis	Positive					LPS activated HUVEC	Human	umbilical vein	Endothelial	Adult	24	555.042	MTT	Tetrazolium Salt	53.4498		39	10.7150/thno.30418
1648	2019	PEG3400-PLA2000	O	Spherical	RGD	MTX+NIIM	120	wet chemical synthesis	Positive					LPS activated HUVEC	Human	umbilical vein	Endothelial	Adult	24	1110.08	MTT	Tetrazolium Salt	34.5852		39	10.7150/thno.30418
1649	2024	None	None	None	None	MTX	0.01	None	None	None	None	None	None	LPS activated RAW 264.7	Animal	blood	Macrophage	Adult	48	None	MTT	Tetrazolium Salt	68.9431	None	40	10.1016/j.matdes.2024.112806
1650	2024	None	None	None	None	MTX	0.1	None	None	None	None	None	None	LPS activated RAW 264.7	Animal	blood	Macrophage	Adult	48	None	MTT	Tetrazolium Salt	56.4553	None	40	10.1016/j.matdes.2024.112806
1651	2024	None	None	None	None	MTX	0.5	None	None	None	None	None	None	LPS activated RAW 264.7	Animal	blood	Macrophage	Adult	48	None	MTT	Tetrazolium Salt	47.2195	None	40	10.1016/j.matdes.2024.112806
1652	2024	None	None	None	None	MTX	1	None	None	None	None	None	None	LPS activated RAW 264.7	Animal	blood	Macrophage	Adult	48	None	MTT	Tetrazolium Salt	42.6667	None	40	10.1016/j.matdes.2024.112806
1653	2024	None	None	None	None	MTX	2	None	None	None	None	None	None	LPS activated RAW 264.7	Animal	blood	Macrophage	Adult	48	None	MTT	Tetrazolium Salt	41.2358	None	40	10.1016/j.matdes.2024.112806
1654	2024	None	None	None	None	MTX	5	None	None	None	None	None	None	LPS activated RAW 264.7	Animal	blood	Macrophage	Adult	48	None	MTT	Tetrazolium Salt	40.4553	None	40	10.1016/j.matdes.2024.112806
1655	2024	None	None	None	None	MTX	10	None	None	None	None	None	None	LPS activated RAW 264.7	Animal	blood	Macrophage	Adult	48	None	MTT	Tetrazolium Salt	38.2439	None	40	10.1016/j.matdes.2024.112806
1656	2024	poly(β-benzyl-L-aspartate)	O	Spherical	mPEG	MTX	0.01	assembly method	Negative		166.276	PBS	-1.93015	LPS activated RAW 264.7	Animal	blood	Macrophage	Adult	48	0.263158	MTT	Tetrazolium Salt	63.4797		40	10.1016/j.matdes.2024.112806
1657	2024	poly(β-benzyl-L-aspartate)	O	Spherical	mPEG	MTX	0.1	assembly method	Negative		166.276	PBS	-1.93015	LPS activated RAW 264.7	Animal	blood	Macrophage	Adult	48	2.63158	MTT	Tetrazolium Salt	56.9756		40	10.1016/j.matdes.2024.112806
1658	2024	poly(β-benzyl-L-aspartate)	O	Spherical	mPEG	MTX	0.5	assembly method	Negative		166.276	PBS	-1.93015	LPS activated RAW 264.7	Animal	blood	Macrophage	Adult	48	13.1579	MTT	Tetrazolium Salt	58.5366		40	10.1016/j.matdes.2024.112806
1659	2024	poly(β-benzyl-L-aspartate)	O	Spherical	mPEG	MTX	1	assembly method	Negative		166.276	PBS	-1.93015	LPS activated RAW 264.7	Animal	blood	Macrophage	Adult	48	26.3158	MTT	Tetrazolium Salt	54.374		40	10.1016/j.matdes.2024.112806
1660	2024	poly(β-benzyl-L-aspartate)	O	Spherical	mPEG	MTX	2	assembly method	Negative		166.276	PBS	-1.93015	LPS activated RAW 264.7	Animal	blood	Macrophage	Adult	48	52.6316	MTT	Tetrazolium Salt	48.7805		40	10.1016/j.matdes.2024.112806
1661	2024	poly(β-benzyl-L-aspartate)	O	Spherical	mPEG	MTX	5	assembly method	Negative		166.276	PBS	-1.93015	LPS activated RAW 264.7	Animal	blood	Macrophage	Adult	48	131.579	MTT	Tetrazolium Salt	44.3577		40	10.1016/j.matdes.2024.112806
1662	2024	poly(β-benzyl-L-aspartate)	O	Spherical	mPEG	MTX	10	assembly method	Negative		166.276	PBS	-1.93015	LPS activated RAW 264.7	Animal	blood	Macrophage	Adult	48	263.158	MTT	Tetrazolium Salt	34.7317		40	10.1016/j.matdes.2024.112806
1663	2024	poly(aspartic acid)	O	Spherical	mPEG+imidazole	MTX	0.01	assembly method	Negative		147.801	PBS	-3.03309	LPS activated RAW 264.7	Animal	blood	Macrophage	Adult	48	0.243902	MTT	Tetrazolium Salt	70.8943		40	10.1016/j.matdes.2024.112806
1664	2024	poly(aspartic acid)	O	Spherical	mPEG+imidazole	MTX	0.1	assembly method	Negative		147.801	PBS	-3.03309	LPS activated RAW 264.7	Animal	blood	Macrophage	Adult	48	2.43902	MTT	Tetrazolium Salt	60.4878		40	10.1016/j.matdes.2024.112806
1665	2024	poly(aspartic acid)	O	Spherical	mPEG+imidazole	MTX	0.5	assembly method	Negative		147.801	PBS	-3.03309	LPS activated RAW 264.7	Animal	blood	Macrophage	Adult	48	12.1951	MTT	Tetrazolium Salt	53.0732		40	10.1016/j.matdes.2024.112806
1666	2024	poly(aspartic acid)	O	Spherical	mPEG+imidazole	MTX	1	assembly method	Negative		147.801	PBS	-3.03309	LPS activated RAW 264.7	Animal	blood	Macrophage	Adult	48	24.3902	MTT	Tetrazolium Salt	50.9919		40	10.1016/j.matdes.2024.112806
1667	2024	poly(aspartic acid)	O	Spherical	mPEG+imidazole	MTX	2	assembly method	Negative		147.801	PBS	-3.03309	LPS activated RAW 264.7	Animal	blood	Macrophage	Adult	48	48.7805	MTT	Tetrazolium Salt	44.748		40	10.1016/j.matdes.2024.112806
1668	2024	poly(aspartic acid)	O	Spherical	mPEG+imidazole	MTX	5	assembly method	Negative		147.801	PBS	-3.03309	LPS activated RAW 264.7	Animal	blood	Macrophage	Adult	48	121.951	MTT	Tetrazolium Salt	38.5041		40	10.1016/j.matdes.2024.112806
1669	2024	poly(aspartic acid)	O	Spherical	mPEG+imidazole	MTX	10	assembly method	Negative		147.801	PBS	-3.03309	LPS activated RAW 264.7	Animal	blood	Macrophage	Adult	48	243.902	MTT	Tetrazolium Salt	27.7073		40	10.1016/j.matdes.2024.112806
1670	2024	poly(aspartic acid)	O	Spherical	Platelet membrane+imidazole	MTX	0.01	assembly method	Negative		199.707	PBS	-8.27206	LPS activated RAW 264.7	Animal	blood	Macrophage	Adult	48	0.37037	MTT	Tetrazolium Salt	64.7805		40	10.1016/j.matdes.2024.112806
1671	2024	poly(aspartic acid)	O	Spherical	Platelet membrane+imidazole	MTX	0.1	assembly method	Negative		199.707	PBS	-8.27206	LPS activated RAW 264.7	Animal	blood	Macrophage	Adult	48	3.7037	MTT	Tetrazolium Salt	56.8455		40	10.1016/j.matdes.2024.112806
1672	2024	poly(aspartic acid)	O	Spherical	Platelet membrane+imidazole	MTX	0.5	assembly method	Negative		199.707	PBS	-8.27206	LPS activated RAW 264.7	Animal	blood	Macrophage	Adult	48	18.5185	MTT	Tetrazolium Salt	52.5528		40	10.1016/j.matdes.2024.112806
1673	2024	poly(aspartic acid)	O	Spherical	Platelet membrane+imidazole	MTX	1	assembly method	Negative		199.707	PBS	-8.27206	LPS activated RAW 264.7	Animal	blood	Macrophage	Adult	48	37.037	MTT	Tetrazolium Salt	52.0325		40	10.1016/j.matdes.2024.112806
1674	2024	poly(aspartic acid)	O	Spherical	Platelet membrane+imidazole	MTX	2	assembly method	Negative		199.707	PBS	-8.27206	LPS activated RAW 264.7	Animal	blood	Macrophage	Adult	48	74.0741	MTT	Tetrazolium Salt	47.6098		40	10.1016/j.matdes.2024.112806
1675	2024	poly(aspartic acid)	O	Spherical	Platelet membrane+imidazole	MTX	5	assembly method	Negative		199.707	PBS	-8.27206	LPS activated RAW 264.7	Animal	blood	Macrophage	Adult	48	185.185	MTT	Tetrazolium Salt	38.6341		40	10.1016/j.matdes.2024.112806
1676	2024	poly(aspartic acid)	O	Spherical	Platelet membrane+imidazole	MTX	10	assembly method	Negative		199.707	PBS	-8.27206	LPS activated RAW 264.7	Animal	blood	Macrophage	Adult	48	370.37	MTT	Tetrazolium Salt	29.6585		40	10.1016/j.matdes.2024.112806
1677	2024	poly(aspartic acid)	O	Spherical	MM+imidazole	MTX	0.01	assembly method	Negative		248.974	PBS	-9.92647	LPS activated RAW 264.7	Animal	blood	Macrophage	Adult	48	0.37037	MTT	Tetrazolium Salt	66.3415		40	10.1016/j.matdes.2024.112806
1678	2024	poly(aspartic acid)	O	Spherical	MM+imidazole	MTX	0.1	assembly method	Negative		248.974	PBS	-9.92647	LPS activated RAW 264.7	Animal	blood	Macrophage	Adult	48	3.7037	MTT	Tetrazolium Salt	58.5366		40	10.1016/j.matdes.2024.112806
1679	2024	poly(aspartic acid)	O	Spherical	MM+imidazole	MTX	0.5	assembly method	Negative		248.974	PBS	-9.92647	LPS activated RAW 264.7	Animal	blood	Macrophage	Adult	48	18.5185	MTT	Tetrazolium Salt	53.3333		40	10.1016/j.matdes.2024.112806
1680	2024	poly(aspartic acid)	O	Spherical	MM+imidazole	MTX	1	assembly method	Negative		248.974	PBS	-9.92647	LPS activated RAW 264.7	Animal	blood	Macrophage	Adult	48	37.037	MTT	Tetrazolium Salt	50.8618		40	10.1016/j.matdes.2024.112806
1681	2024	poly(aspartic acid)	O	Spherical	MM+imidazole	MTX	2	assembly method	Negative		248.974	PBS	-9.92647	LPS activated RAW 264.7	Animal	blood	Macrophage	Adult	48	74.0741	MTT	Tetrazolium Salt	48.2602		40	10.1016/j.matdes.2024.112806
1682	2024	poly(aspartic acid)	O	Spherical	MM+imidazole	MTX	5	assembly method	Negative		248.974	PBS	-9.92647	LPS activated RAW 264.7	Animal	blood	Macrophage	Adult	48	185.185	MTT	Tetrazolium Salt	41.3659		40	10.1016/j.matdes.2024.112806
1683	2024	poly(aspartic acid)	O	Spherical	MM+imidazole	MTX	10	assembly method	Negative		248.974	PBS	-9.92647	LPS activated RAW 264.7	Animal	blood	Macrophage	Adult	48	370.37	MTT	Tetrazolium Salt	37.2033		40	10.1016/j.matdes.2024.112806
1684	2024	poly(aspartic acid)	O	Spherical	AMM+imidazole	MTX	0.01	assembly method	Negative		253.372	PBS	-10.7537	LPS activated RAW 264.7	Animal	blood	Macrophage	Adult	48	0.37037	MTT	Tetrazolium Salt	61.1382		40	10.1016/j.matdes.2024.112806
1685	2024	poly(aspartic acid)	O	Spherical	AMM+imidazole	MTX	0.1	assembly method	Negative		253.372	PBS	-10.7537	LPS activated RAW 264.7	Animal	blood	Macrophage	Adult	48	3.7037	MTT	Tetrazolium Salt	53.5935		40	10.1016/j.matdes.2024.112806
1686	2024	poly(aspartic acid)	O	Spherical	AMM+imidazole	MTX	0.5	assembly method	Negative		253.372	PBS	-10.7537	LPS activated RAW 264.7	Animal	blood	Macrophage	Adult	48	18.5185	MTT	Tetrazolium Salt	51.7724		40	10.1016/j.matdes.2024.112806
1687	2024	poly(aspartic acid)	O	Spherical	AMM+imidazole	MTX	1	assembly method	Negative		253.372	PBS	-10.7537	LPS activated RAW 264.7	Animal	blood	Macrophage	Adult	48	37.037	MTT	Tetrazolium Salt	50.6016		40	10.1016/j.matdes.2024.112806
1688	2024	poly(aspartic acid)	O	Spherical	AMM+imidazole	MTX	2	assembly method	Negative		253.372	PBS	-10.7537	LPS activated RAW 264.7	Animal	blood	Macrophage	Adult	48	74.0741	MTT	Tetrazolium Salt	49.561		40	10.1016/j.matdes.2024.112806
1689	2024	poly(aspartic acid)	O	Spherical	AMM+imidazole	MTX	5	assembly method	Negative		253.372	PBS	-10.7537	LPS activated RAW 264.7	Animal	blood	Macrophage	Adult	48	185.185	MTT	Tetrazolium Salt	39.1545		40	10.1016/j.matdes.2024.112806
1690	2024	poly(aspartic acid)	O	Spherical	AMM+imidazole	MTX	10	assembly method	Negative		253.372	PBS	-10.7537	LPS activated RAW 264.7	Animal	blood	Macrophage	Adult	48	370.37	MTT	Tetrazolium Salt	34.6016		40	10.1016/j.matdes.2024.112806
1691	2014	Trimethyl chitosan	O	Spherical	PSA	None	0	ionic gelification	Positive	None	102.2	Water	33.4	IL-1β activated SW-982	Human	Synovial Tissue	Fibroblast	Adult	24	15820	CCK-8	Tetrazolium Salt	50	0.12	42	10.1007/s11095-014-1329-z
1692	2014	Trimethyl chitosan	O	Spherical	PSA	MTX	1420	ionic gelification	Positive	None	128.7	Water	32.7	IL-1β activated SW-982	Human	Synovial Tissue	Fibroblast	Adult	24	14200	CCK-8	Tetrazolium Salt	50	0.1	42	10.1007/s11095-014-1329-z
1693	2014	Trimethyl chitosan	O	Spherical	PSA	DM	1601	ionic gelification	Positive	None	120.7	Water	34.8	IL-1β activated SW-982	Human	Synovial Tissue	Fibroblast	Adult	24	16010	CCK-8	Tetrazolium Salt	50	0.12	42	10.1007/s11095-014-1329-z
1694	2022	Polysialic acid	O	Spherical	KLVFF	DEX	20.5	Thin film hydration method	Negative	17	107	Water	-8.6	RAW 264.7	Animal	blood	Macrophage	Adult	24	500	MTT	Tetrazolium Salt	98.56	0.197	43	10.1016/j.jconrel.2022.11.005
1695	2022	Polysialic acid	O	Spherical	KLVFF	DEX	10.25	Thin film hydration method	Negative	17	107	Water	-8.6	RAW 264.7	Animal	blood	Macrophage	Adult	24	250	MTT	Tetrazolium Salt	97.0667	0.197	43	10.1016/j.jconrel.2022.11.005
1696	2022	Polysialic acid	O	Spherical	KLVFF	DEX	5.125	Thin film hydration method	Negative	17	107	Water	-8.6	RAW 264.7	Animal	blood	Macrophage	Adult	24	125	MTT	Tetrazolium Salt	105.653	0.197	43	10.1016/j.jconrel.2022.11.005
1697	2022	Polysialic acid	O	Spherical	KLVFF	DEX	2.5625	Thin film hydration method	Negative	17	107	Water	-8.6	RAW 264.7	Animal	blood	Macrophage	Adult	24	62.5	MTT	Tetrazolium Salt	94.4533	0.197	43	10.1016/j.jconrel.2022.11.005
1698	2022	Polysialic acid	O	Spherical	KLVFF	DEX	1.28125	Thin film hydration method	Negative	17	107	Water	-8.6	RAW 264.7	Animal	blood	Macrophage	Adult	24	31.25	MTT	Tetrazolium Salt	88.8533	0.197	43	10.1016/j.jconrel.2022.11.005
1699	2022	Polysialic acid	O	Spherical	KLVFF	DEX	0.640625	Thin film hydration method	Negative	17	107	Water	-8.6	RAW 264.7	Animal	blood	Macrophage	Adult	24	15.62	MTT	Tetrazolium Salt	95.5733	0.197	43	10.1016/j.jconrel.2022.11.005
1700	2022	Polysialic acid	O	Spherical	KLVFF	DEX	0.320312	Thin film hydration method	Negative	17	107	Water	-8.6	RAW 264.7	Animal	blood	Macrophage	Adult	24	7.81	MTT	Tetrazolium Salt	97.44	0.197	43	10.1016/j.jconrel.2022.11.005
1701	2022	Polysialic acid	O	Spherical	KLVFF	DEX	20.5	Thin film hydration method	Negative	17	107	Water	-8.6	HUVEC	Human	umbilical vein	Endothelial	Adult	24	500	MTT	Tetrazolium Salt	97.44	0.197	43	10.1016/j.jconrel.2022.11.005
1702	2022	Polysialic acid	O	Spherical	KLVFF	DEX	10.25	Thin film hydration method	Negative	17	107	Water	-8.6	HUVEC	Human	umbilical vein	Endothelial	Adult	24	250	MTT	Tetrazolium Salt	98.9333	0.197	43	10.1016/j.jconrel.2022.11.005
1703	2022	Polysialic acid	O	Spherical	KLVFF	DEX	5.125	Thin film hydration method	Negative	17	107	Water	-8.6	HUVEC	Human	umbilical vein	Endothelial	Adult	24	125	MTT	Tetrazolium Salt	104.907	0.197	43	10.1016/j.jconrel.2022.11.005
1704	2022	Polysialic acid	O	Spherical	KLVFF	DEX	2.5625	Thin film hydration method	Negative	17	107	Water	-8.6	HUVEC	Human	umbilical vein	Endothelial	Adult	24	62.5	MTT	Tetrazolium Salt	97.8133	0.197	43	10.1016/j.jconrel.2022.11.005
1705	2022	Polysialic acid	O	Spherical	KLVFF	DEX	1.28125	Thin film hydration method	Negative	17	107	Water	-8.6	HUVEC	Human	umbilical vein	Endothelial	Adult	24	31.25	MTT	Tetrazolium Salt	103.787	0.197	43	10.1016/j.jconrel.2022.11.005
1706	2022	Polysialic acid	O	Spherical	KLVFF	DEX	0.640625	Thin film hydration method	Negative	17	107	Water	-8.6	HUVEC	Human	umbilical vein	Endothelial	Adult	24	15.62	MTT	Tetrazolium Salt	97.0667	0.197	43	10.1016/j.jconrel.2022.11.005
1707	2022	Polysialic acid	O	Spherical	KLVFF	DEX	0.320312	Thin film hydration method	Negative	17	107	Water	-8.6	HUVEC	Human	umbilical vein	Endothelial	Adult	24	7.81	MTT	Tetrazolium Salt	97.8133	0.197	43	10.1016/j.jconrel.2022.11.005
1708	2022	Polysialic acid	O	Spherical	None	DEX	22.5	Thin film hydration method	Negative	11	135	Water	-7.2	RAW 264.7	Animal	blood	Macrophage	Adult	24	500	MTT	Tetrazolium Salt	97.3282	0.197	43	10.1016/j.jconrel.2022.11.005
1709	2022	Polysialic acid	O	Spherical	None	DEX	11.25	Thin film hydration method	Negative	11	135	Water	-7.2	RAW 264.7	Animal	blood	Macrophage	Adult	24	250	MTT	Tetrazolium Salt	98.4733	0.197	43	10.1016/j.jconrel.2022.11.005
1710	2022	Polysialic acid	O	Spherical	None	DEX	5.625	Thin film hydration method	Negative	11	135	Water	-7.2	RAW 264.7	Animal	blood	Macrophage	Adult	24	125	MTT	Tetrazolium Salt	104.58	0.197	43	10.1016/j.jconrel.2022.11.005
1711	2022	Polysialic acid	O	Spherical	None	DEX	2.8125	Thin film hydration method	Negative	11	135	Water	-7.2	RAW 264.7	Animal	blood	Macrophage	Adult	24	62.5	MTT	Tetrazolium Salt	96.9466	0.197	43	10.1016/j.jconrel.2022.11.005
1712	2022	Polysialic acid	O	Spherical	None	DEX	1.40625	Thin film hydration method	Negative	11	135	Water	-7.2	RAW 264.7	Animal	blood	Macrophage	Adult	24	31.25	MTT	Tetrazolium Salt	103.435	0.197	43	10.1016/j.jconrel.2022.11.005
1713	2022	Polysialic acid	O	Spherical	None	DEX	0.703125	Thin film hydration method	Negative	11	135	Water	-7.2	RAW 264.7	Animal	blood	Macrophage	Adult	24	15.62	MTT	Tetrazolium Salt	96.1832	0.197	43	10.1016/j.jconrel.2022.11.005
1714	2022	Polysialic acid	O	Spherical	None	DEX	0.351562	Thin film hydration method	Negative	11	135	Water	-7.2	RAW 264.7	Animal	blood	Macrophage	Adult	24	7.81	MTT	Tetrazolium Salt	97.7099	0.197	43	10.1016/j.jconrel.2022.11.005
1715	2022	Polysialic acid	O	Spherical	None	DEX	22.5	Thin film hydration method	Negative	11	135	Water	-7.2	HUVEC	Human	umbilical vein	Endothelial	Adult	24	500	MTT	Tetrazolium Salt	93.0693	0.197	43	10.1016/j.jconrel.2022.11.005
1716	2022	Polysialic acid	O	Spherical	None	DEX	11.25	Thin film hydration method	Negative	11	135	Water	-7.2	HUVEC	Human	umbilical vein	Endothelial	Adult	24	250	MTT	Tetrazolium Salt	83.1683	0.197	43	10.1016/j.jconrel.2022.11.005
1717	2022	Polysialic acid	O	Spherical	None	DEX	5.625	Thin film hydration method	Negative	11	135	Water	-7.2	HUVEC	Human	umbilical vein	Endothelial	Adult	24	125	MTT	Tetrazolium Salt	82.8383	0.197	43	10.1016/j.jconrel.2022.11.005
1718	2022	Polysialic acid	O	Spherical	None	DEX	2.8125	Thin film hydration method	Negative	11	135	Water	-7.2	HUVEC	Human	umbilical vein	Endothelial	Adult	24	62.5	MTT	Tetrazolium Salt	92.0792	0.197	43	10.1016/j.jconrel.2022.11.005
1719	2022	Polysialic acid	O	Spherical	None	DEX	1.40625	Thin film hydration method	Negative	11	135	Water	-7.2	HUVEC	Human	umbilical vein	Endothelial	Adult	24	31.25	MTT	Tetrazolium Salt	84.1584	0.197	43	10.1016/j.jconrel.2022.11.005
1720	2022	Polysialic acid	O	Spherical	None	DEX	0.703125	Thin film hydration method	Negative	11	135	Water	-7.2	HUVEC	Human	umbilical vein	Endothelial	Adult	24	15.62	MTT	Tetrazolium Salt	85.1485	0.197	43	10.1016/j.jconrel.2022.11.005
1721	2022	Polysialic acid	O	Spherical	None	DEX	0.351562	Thin film hydration method	Negative	11	135	Water	-7.2	HUVEC	Human	umbilical vein	Endothelial	Adult	24	7.81	MTT	Tetrazolium Salt	91.7492	0.197	43	10.1016/j.jconrel.2022.11.005
1722	2022	poly ε-caprolactone	O	Spherical	None	Lfd	399.15	nanoprecipitation method	Negative	268	240	Water	-32.5	L929	Animal	Connective Tissue	Fibroblast	adult	48	1000	MTT	Tetrazolium Salt	83.0056	0.17	44	10.3390/pharmaceutics14030519
1723	2022	poly ε-caprolactone	O	Spherical	None	Lfd	199.575	nanoprecipitation method	Negative	268	240	Water	-32.5	L929	Animal	Connective Tissue	Fibroblast	adult	48	500	MTT	Tetrazolium Salt	89.7472	0.17	44	10.3390/pharmaceutics14030519
1724	2022	poly ε-caprolactone	O	Spherical	None	Lfd	39.915	nanoprecipitation method	Negative	268	240	Water	-32.5	L929	Animal	Connective Tissue	Fibroblast	adult	48	100	MTT	Tetrazolium Salt	91.0112	0.17	44	10.3390/pharmaceutics14030519
1725	2022	poly ε-caprolactone	O	Spherical	None	Lfd	19.9575	nanoprecipitation method	Negative	268	240	Water	-32.5	L929	Animal	Connective Tissue	Fibroblast	adult	48	50	MTT	Tetrazolium Salt	86.3764	0.17	44	10.3390/pharmaceutics14030519
1726	2022	poly ε-caprolactone	O	Spherical	None	Lfd	3.9915	nanoprecipitation method	Negative	268	240	Water	-32.5	L929	Animal	Connective Tissue	Fibroblast	adult	48	10	MTT	Tetrazolium Salt	90.1685	0.17	44	10.3390/pharmaceutics14030519
1727	2022	poly ε-caprolactone	O	Spherical	None	Lfd	1.99575	nanoprecipitation method	Negative	268	240	Water	-32.5	L929	Animal	Connective Tissue	Fibroblast	adult	48	5	MTT	Tetrazolium Salt	91.4326	0.17	44	10.3390/pharmaceutics14030519
1728	2022	poly ε-caprolactone	O	Spherical	None	Lfd	0.39915	nanoprecipitation method	Negative	268	240	Water	-32.5	L929	Animal	Connective Tissue	Fibroblast	adult	48	1	MTT	Tetrazolium Salt	96.0674	0.17	44	10.3390/pharmaceutics14030519
1729	2022	poly ε-caprolactone	O	Spherical	None	Lfd	0.199575	nanoprecipitation method	Negative	268	240	Water	-32.5	L929	Animal	Connective Tissue	Fibroblast	adult	48	0.5	MTT	Tetrazolium Salt	99.4382	0.17	44	10.3390/pharmaceutics14030519
1730	2022	poly ε-caprolactone	O	Spherical	None	Lfd	0.039915	nanoprecipitation method	Negative	268	240	Water	-32.5	L929	Animal	Connective Tissue	Fibroblast	adult	48	0.1	MTT	Tetrazolium Salt	99.4382	0.17	44	10.3390/pharmaceutics14030519
1731	2022	poly ε-caprolactone	O	Spherical	None	Lfd	0.0199575	nanoprecipitation method	Negative	268	240	Water	-32.5	L929	Animal	Connective Tissue	Fibroblast	adult	48	0.05	MTT	Tetrazolium Salt	97.3315	0.17	44	10.3390/pharmaceutics14030519
1732	2022	poly ε-caprolactone	O	Spherical	None	Lfd	0.0039915	nanoprecipitation method	Negative	268	240	Water	-32.5	L929	Animal	Connective Tissue	Fibroblast	adult	48	0.01	MTT	Tetrazolium Salt	96.0674	0.17	44	10.3390/pharmaceutics14030519
1733	2022	poly ε-caprolactone	O	Spherical	None	Lfd	0.00199575	nanoprecipitation method	Negative	268	240	Water	-32.5	L929	Animal	Connective Tissue	Fibroblast	adult	48	0.005	MTT	Tetrazolium Salt	103.652	0.17	44	10.3390/pharmaceutics14030519
1734	2022	None	None	None	None	Lfd	0.01	None	None	None	None	None	None	Jurkat T	Human	peripheral blood	lymphoblast	Teen	0	None	Trypan Blue Exclusion	Trypan Blue	95.7831	None	44	10.3390/pharmaceutics14030519
1735	2022	None	None	None	None	Lfd	0.01	None	None	None	None	None	None	Jurkat T	Human	peripheral blood	lymphoblast	Teen	24	None	Trypan Blue Exclusion	Trypan Blue	70.1205	None	44	10.3390/pharmaceutics14030519
1736	2022	None	None	None	None	Lfd	0.01	None	None	None	None	None	None	Jurkat T	Human	peripheral blood	lymphoblast	Teen	48	None	Trypan Blue Exclusion	Trypan Blue	60	None	44	10.3390/pharmaceutics14030519
1737	2022	None	None	None	None	Lfd	0.01	None	None	None	None	None	None	Jurkat T	Human	peripheral blood	lymphoblast	Teen	72	None	Trypan Blue Exclusion	Trypan Blue	32.1687	None	44	10.3390/pharmaceutics14030519
1738	2022	poly ε-caprolactone	O	Spherical	None	Lfd	0.0039915	nanoprecipitation method	Negative	268	240	Water	-32.5	Jurkat T	Human	peripheral blood	lymphoblast	Teen	0	0.01	Trypan Blue Exclusion	Trypan Blue	99.0361	0.17	44	10.3390/pharmaceutics14030519
1739	2022	poly ε-caprolactone	O	Spherical	None	Lfd	0.0039915	nanoprecipitation method	Negative	268	240	Water	-32.5	Jurkat T	Human	peripheral blood	lymphoblast	Teen	24	0.01	Trypan Blue Exclusion	Trypan Blue	69.759	0.17	44	10.3390/pharmaceutics14030519
1740	2022	poly ε-caprolactone	O	Spherical	None	Lfd	0.0039915	nanoprecipitation method	Negative	268	240	Water	-32.5	Jurkat T	Human	peripheral blood	lymphoblast	Teen	48	0.01	Trypan Blue Exclusion	Trypan Blue	41.9277	0.17	44	10.3390/pharmaceutics14030519
1741	2022	poly ε-caprolactone	O	Spherical	None	Lfd	0.0039915	nanoprecipitation method	Negative	268	240	Water	-32.5	Jurkat T	Human	peripheral blood	lymphoblast	Teen	72	0.01	Trypan Blue Exclusion	Trypan Blue	16.988	0.17	44	10.3390/pharmaceutics14030519
1742	2024	Tannic acid + Fe	H	Web Structure	Bovine Serum Albumin + PEG	MTX		sonication	Negative		171.7	Water	-5.24	HUVEC	Human	umbilical vein	Endothelial	Adult	24	6809	CCK-8	Tetrazolium Salt	101.053	0.157	45	10.1515/ntrev-2024-0096
1743	2024	Tannic acid + Fe	H	Web Structure	Bovine Serum Albumin + PEG	MTX		sonication	Negative		171.7	Water	-5.24	HUVEC	Human	umbilical vein	Endothelial	Adult	24	13618	CCK-8	Tetrazolium Salt	91.8421	0.157	45	10.1515/ntrev-2024-0096
1744	2024	Tannic acid + Fe	H	Web Structure	Bovine Serum Albumin + PEG	MTX		sonication	Negative		171.7	Water	-5.24	HUVEC	Human	umbilical vein	Endothelial	Adult	24	20427	CCK-8	Tetrazolium Salt	90.7895	0.157	45	10.1515/ntrev-2024-0096
1745	2024	Tannic acid + Fe	H	Web Structure	Bovine Serum Albumin + PEG	MTX		sonication	Negative		171.7	Water	-5.24	HUVEC	Human	umbilical vein	Endothelial	Adult	24	27236	CCK-8	Tetrazolium Salt	88.6842	0.157	45	10.1515/ntrev-2024-0096
1746	2024	Tannic acid + Fe	H	Web Structure	Bovine Serum Albumin + PEG	MTX		sonication	Negative		171.7	Water	-5.24	HUVEC	Human	umbilical vein	Endothelial	Adult	24	34045	CCK-8	Tetrazolium Salt	88.1579	0.157	45	10.1515/ntrev-2024-0096
1747	2024	Tannic acid + Fe	H	Web Structure	Bovine Serum Albumin + PEG	MTX		sonication	Negative		171.7	Water	-5.24	HUVEC	Human	umbilical vein	Endothelial	Adult	24	40854	CCK-8	Tetrazolium Salt	86.8421	0.157	45	10.1515/ntrev-2024-0096
1748	2024	Tannic acid + Fe	H	Web Structure	Bovine Serum Albumin + FA-PEG	MTX		sonication	Negative		286.5	Water	-12.4	HUVEC	Human	umbilical vein	Endothelial	Adult	24	6809	CCK-8	Tetrazolium Salt	106.053	0.133	45	10.1515/ntrev-2024-0096
1749	2024	Tannic acid + Fe	H	Web Structure	Bovine Serum Albumin + FA-PEG	MTX		sonication	Negative		286.5	Water	-12.4	HUVEC	Human	umbilical vein	Endothelial	Adult	24	13618	CCK-8	Tetrazolium Salt	97.1053	0.133	45	10.1515/ntrev-2024-0096
1750	2024	Tannic acid + Fe	H	Web Structure	Bovine Serum Albumin + FA-PEG	MTX		sonication	Negative		286.5	Water	-12.4	HUVEC	Human	umbilical vein	Endothelial	Adult	24	20427	CCK-8	Tetrazolium Salt	91.8421	0.133	45	10.1515/ntrev-2024-0096
1751	2024	Tannic acid + Fe	H	Web Structure	Bovine Serum Albumin + FA-PEG	MTX		sonication	Negative		286.5	Water	-12.4	HUVEC	Human	umbilical vein	Endothelial	Adult	24	27236	CCK-8	Tetrazolium Salt	89.4737	0.133	45	10.1515/ntrev-2024-0096
1752	2024	Tannic acid + Fe	H	Web Structure	Bovine Serum Albumin + FA-PEG	MTX		sonication	Negative		286.5	Water	-12.4	HUVEC	Human	umbilical vein	Endothelial	Adult	24	34045	CCK-8	Tetrazolium Salt	85.7895	0.133	45	10.1515/ntrev-2024-0096
1753	2024	Tannic acid + Fe	H	Web Structure	Bovine Serum Albumin + FA-PEG	MTX		sonication	Negative		286.5	Water	-12.4	HUVEC	Human	umbilical vein	Endothelial	Adult	24	40854	CCK-8	Tetrazolium Salt	81.5789	0.133	45	10.1515/ntrev-2024-0096
1754	2024	Tannic acid + Fe	H	Web Structure	Bovine Serum Albumin + PEG	MTX		sonication	Negative		171.7	Water	-5.24	RAW 264.7	Animal	blood	Macrophage	Adult	24	6809	CCK-8	Tetrazolium Salt	91.0526	0.157	45	10.1515/ntrev-2024-0096
1755	2024	Tannic acid + Fe	H	Web Structure	Bovine Serum Albumin + PEG	MTX		sonication	Negative		171.7	Water	-5.24	RAW 264.7	Animal	blood	Macrophage	Adult	24	13618	CCK-8	Tetrazolium Salt	85.7895	0.157	45	10.1515/ntrev-2024-0096
1756	2024	Tannic acid + Fe	H	Web Structure	Bovine Serum Albumin + PEG	MTX		sonication	Negative		171.7	Water	-5.24	RAW 264.7	Animal	blood	Macrophage	Adult	24	20427	CCK-8	Tetrazolium Salt	82.1053	0.157	45	10.1515/ntrev-2024-0096
1757	2024	Tannic acid + Fe	H	Web Structure	Bovine Serum Albumin + PEG	MTX		sonication	Negative		171.7	Water	-5.24	RAW 264.7	Animal	blood	Macrophage	Adult	24	27236	CCK-8	Tetrazolium Salt	80.7895	0.157	45	10.1515/ntrev-2024-0096
1758	2024	Tannic acid + Fe	H	Web Structure	Bovine Serum Albumin + PEG	MTX		sonication	Negative		171.7	Water	-5.24	RAW 264.7	Animal	blood	Macrophage	Adult	24	34045	CCK-8	Tetrazolium Salt	78.4211	0.157	45	10.1515/ntrev-2024-0096
1759	2024	Tannic acid + Fe	H	Web Structure	Bovine Serum Albumin + PEG	MTX		sonication	Negative		171.7	Water	-5.24	RAW 264.7	Animal	blood	Macrophage	Adult	24	40854	CCK-8	Tetrazolium Salt	70.5263	0.157	45	10.1515/ntrev-2024-0096
1760	2024	Tannic acid + Fe	H	Web Structure	Bovine Serum Albumin + FA-PEG	MTX		sonication	Negative		286.5	Water	-12.4	RAW 264.7	Animal	blood	Macrophage	Adult	24	6809	CCK-8	Tetrazolium Salt	90	0.133	45	10.1515/ntrev-2024-0096
1761	2024	Tannic acid + Fe	H	Web Structure	Bovine Serum Albumin + FA-PEG	MTX		sonication	Negative		286.5	Water	-12.4	RAW 264.7	Animal	blood	Macrophage	Adult	24	13618	CCK-8	Tetrazolium Salt	88.9474	0.133	45	10.1515/ntrev-2024-0096
1762	2024	Tannic acid + Fe	H	Web Structure	Bovine Serum Albumin + FA-PEG	MTX		sonication	Negative		286.5	Water	-12.4	RAW 264.7	Animal	blood	Macrophage	Adult	24	20427	CCK-8	Tetrazolium Salt	87.8947	0.133	45	10.1515/ntrev-2024-0096
1763	2024	Tannic acid + Fe	H	Web Structure	Bovine Serum Albumin + FA-PEG	MTX		sonication	Negative		286.5	Water	-12.4	RAW 264.7	Animal	blood	Macrophage	Adult	24	27236	CCK-8	Tetrazolium Salt	86.3158	0.133	45	10.1515/ntrev-2024-0096
1764	2024	Tannic acid + Fe	H	Web Structure	Bovine Serum Albumin + FA-PEG	MTX		sonication	Negative		286.5	Water	-12.4	RAW 264.7	Animal	blood	Macrophage	Adult	24	34045	CCK-8	Tetrazolium Salt	83.6842	0.133	45	10.1515/ntrev-2024-0096
1765	2024	Tannic acid + Fe	H	Web Structure	Bovine Serum Albumin + FA-PEG	MTX		sonication	Negative		286.5	Water	-12.4	RAW 264.7	Animal	blood	Macrophage	Adult	24	40854	CCK-8	Tetrazolium Salt	79.4737	0.133	45	10.1515/ntrev-2024-0096
1766	2024	Tannic acid + Fe	H	Web Structure	Bovine Serum Albumin + PEG	MTX		sonication	Negative		171.7	Water	-5.24	LPS activated RAW 264.7	Animal	blood	Macrophage	Adult	24	6809	CCK-8	Tetrazolium Salt	114.054	0.157	45	10.1515/ntrev-2024-0096
1767	2024	Tannic acid + Fe	H	Web Structure	Bovine Serum Albumin + PEG	MTX		sonication	Negative		171.7	Water	-5.24	LPS activated RAW 264.7	Animal	blood	Macrophage	Adult	24	13618	CCK-8	Tetrazolium Salt	91.3514	0.157	45	10.1515/ntrev-2024-0096
1768	2024	Tannic acid + Fe	H	Web Structure	Bovine Serum Albumin + PEG	MTX		sonication	Negative		171.7	Water	-5.24	LPS activated RAW 264.7	Animal	blood	Macrophage	Adult	24	20427	CCK-8	Tetrazolium Salt	84.8649	0.157	45	10.1515/ntrev-2024-0096
1769	2024	Tannic acid + Fe	H	Web Structure	Bovine Serum Albumin + PEG	MTX		sonication	Negative		171.7	Water	-5.24	LPS activated RAW 264.7	Animal	blood	Macrophage	Adult	24	27236	CCK-8	Tetrazolium Salt	81.3514	0.157	45	10.1515/ntrev-2024-0096
1770	2024	Tannic acid + Fe	H	Web Structure	Bovine Serum Albumin + PEG	MTX		sonication	Negative		171.7	Water	-5.24	LPS activated RAW 264.7	Animal	blood	Macrophage	Adult	24	34045	CCK-8	Tetrazolium Salt	77.5676	0.157	45	10.1515/ntrev-2024-0096
1771	2024	Tannic acid + Fe	H	Web Structure	Bovine Serum Albumin + PEG	MTX		sonication	Negative		171.7	Water	-5.24	LPS activated RAW 264.7	Animal	blood	Macrophage	Adult	24	40854	CCK-8	Tetrazolium Salt	70.8108	0.157	45	10.1515/ntrev-2024-0096
1772	2024	Tannic acid + Fe	H	Web Structure	Bovine Serum Albumin + FA-PEG	MTX		sonication	Negative		286.5	Water	-12.4	LPS activated RAW 264.7	Animal	blood	Macrophage	Adult	24	6809	CCK-8	Tetrazolium Salt	100	0.133	45	10.1515/ntrev-2024-0096
1773	2024	Tannic acid + Fe	H	Web Structure	Bovine Serum Albumin + FA-PEG	MTX		sonication	Negative		286.5	Water	-12.4	LPS activated RAW 264.7	Animal	blood	Macrophage	Adult	24	13618	CCK-8	Tetrazolium Salt	93.7838	0.133	45	10.1515/ntrev-2024-0096
1774	2024	Tannic acid + Fe	H	Web Structure	Bovine Serum Albumin + FA-PEG	MTX		sonication	Negative		286.5	Water	-12.4	LPS activated RAW 264.7	Animal	blood	Macrophage	Adult	24	20427	CCK-8	Tetrazolium Salt	90	0.133	45	10.1515/ntrev-2024-0096
1775	2024	Tannic acid + Fe	H	Web Structure	Bovine Serum Albumin + FA-PEG	MTX		sonication	Negative		286.5	Water	-12.4	LPS activated RAW 264.7	Animal	blood	Macrophage	Adult	24	27236	CCK-8	Tetrazolium Salt	79.7297	0.133	45	10.1515/ntrev-2024-0096
1776	2024	Tannic acid + Fe	H	Web Structure	Bovine Serum Albumin + FA-PEG	MTX		sonication	Negative		286.5	Water	-12.4	LPS activated RAW 264.7	Animal	blood	Macrophage	Adult	24	34045	CCK-8	Tetrazolium Salt	80	0.133	45	10.1515/ntrev-2024-0096
1777	2024	Tannic acid + Fe	H	Web Structure	Bovine Serum Albumin + FA-PEG	MTX		sonication	Negative		286.5	Water	-12.4	LPS activated RAW 264.7	Animal	blood	Macrophage	Adult	24	40854	CCK-8	Tetrazolium Salt	75.4054	0.133	45	10.1515/ntrev-2024-0096
1778	2024	Au	I	Spherical	None	Cys-MTX		reduction method	Negative	122.5	82.2	PBS	-28.89	HFLS-RA	Human	Synovial Tissue	Fibroblast	adult	24	1	MTT	Tetrazolium Salt	94.386		46	10.1016/j.jddst.2024.106402
1779	2024	Au	I	Spherical	None	Cys-MTX		reduction method	Negative	122.5	82.2	PBS	-28.89	HFLS-RA	Human	Synovial Tissue	Fibroblast	adult	24	5	MTT	Tetrazolium Salt	88.7719		46	10.1016/j.jddst.2024.106402
1780	2024	Au	I	Spherical	None	Cys-MTX		reduction method	Negative	122.5	82.2	PBS	-28.89	HFLS-RA	Human	Synovial Tissue	Fibroblast	adult	24	10	MTT	Tetrazolium Salt	87.3684		46	10.1016/j.jddst.2024.106402
1781	2024	Au	I	Spherical	None	Cys-MTX		reduction method	Negative	122.5	82.2	PBS	-28.89	HFLS-RA	Human	Synovial Tissue	Fibroblast	adult	24	15	MTT	Tetrazolium Salt	84.5614		46	10.1016/j.jddst.2024.106402
1782	2024	Au	I	Spherical	None	Cys-MTX		reduction method	Negative	122.5	82.2	PBS	-28.89	HFLS-RA	Human	Synovial Tissue	Fibroblast	adult	24	20	MTT	Tetrazolium Salt	83.1579		46	10.1016/j.jddst.2024.106402
1783	2024	Au	I	Spherical	None	Cys-MTX		reduction method	Negative	122.5	82.2	PBS	-28.89	HFLS-RA	Human	Synovial Tissue	Fibroblast	adult	24	25	MTT	Tetrazolium Salt	81.0526		46	10.1016/j.jddst.2024.106402
1784	2024	Au	I	Spherical	None	Cys-MTX		reduction method	Negative	122.5	82.2	PBS	-28.89	HFLS-RA	Human	Synovial Tissue	Fibroblast	adult	24	30	MTT	Tetrazolium Salt	79.6491		46	10.1016/j.jddst.2024.106402
1785	2024	Au	I	Spherical	None	Cys-MTX		reduction method	Negative	122.5	82.2	PBS	-28.89	HFLS-RA	Human	Synovial Tissue	Fibroblast	adult	24	40	MTT	Tetrazolium Salt	76.1404		46	10.1016/j.jddst.2024.106402
1786	2024	Au	I	Spherical	None	None	0	reduction method	Negative	56.7	27.66	PBS	-49.68	HFLS-RA	Human	Synovial Tissue	Fibroblast	adult	24	1	MTT	Tetrazolium Salt	94.7368		46	10.1016/j.jddst.2024.106402
1787	2024	Au	I	Spherical	None	None	0	reduction method	Negative	56.7	27.66	PBS	-49.68	HFLS-RA	Human	Synovial Tissue	Fibroblast	adult	24	5	MTT	Tetrazolium Salt	94.386		46	10.1016/j.jddst.2024.106402
1788	2024	Au	I	Spherical	None	None	0	reduction method	Negative	56.7	27.66	PBS	-49.68	HFLS-RA	Human	Synovial Tissue	Fibroblast	adult	24	10	MTT	Tetrazolium Salt	94.0351		46	10.1016/j.jddst.2024.106402
1789	2024	Au	I	Spherical	None	None	0	reduction method	Negative	56.7	27.66	PBS	-49.68	HFLS-RA	Human	Synovial Tissue	Fibroblast	adult	24	15	MTT	Tetrazolium Salt	91.9298		46	10.1016/j.jddst.2024.106402
1790	2024	Au	I	Spherical	None	None	0	reduction method	Negative	56.7	27.66	PBS	-49.68	HFLS-RA	Human	Synovial Tissue	Fibroblast	adult	24	20	MTT	Tetrazolium Salt	90.1754		46	10.1016/j.jddst.2024.106402
1791	2024	Au	I	Spherical	None	None	0	reduction method	Negative	56.7	27.66	PBS	-49.68	HFLS-RA	Human	Synovial Tissue	Fibroblast	adult	24	25	MTT	Tetrazolium Salt	89.1228		46	10.1016/j.jddst.2024.106402
1792	2024	Au	I	Spherical	None	None	0	reduction method	Negative	56.7	27.66	PBS	-49.68	HFLS-RA	Human	Synovial Tissue	Fibroblast	adult	24	30	MTT	Tetrazolium Salt	87.7193		46	10.1016/j.jddst.2024.106402
1793	2024	Au	I	Spherical	None	None	0	reduction method	Negative	56.7	27.66	PBS	-49.68	HFLS-RA	Human	Synovial Tissue	Fibroblast	adult	24	40	MTT	Tetrazolium Salt	84.9123		46	10.1016/j.jddst.2024.106402
1794	2023	Polydopamine	O	Spherical	PEI	None	0	one-pot synthesis						RAW 264.7	Animal	blood	Macrophage	Adult	24	1000	Live/Dead	Calcein AM/PI	94.18		47	10.1016/j.bioactmat.2022.12.001
1795	2023	Polydopamine	O	Spherical	None	C-176	6.85	one-pot synthesis	Negative	176	231.6	Water	-9.78	RAW 264.7	Animal	blood	Macrophage	Adult	24	1000	Live/Dead	Calcein AM/PI	96.55		47	10.1016/j.bioactmat.2022.12.001
1796	2023	Polydopamine	O	Spherical	PEI	C-176	6.85	one-pot synthesis	Positive	197	226.1	Water	37.34	RAW 264.7	Animal	blood	Macrophage	Adult	24	1000	Live/Dead	Calcein AM/PI	95.68		47	10.1016/j.bioactmat.2022.12.001
1797	2023	Polydopamine	O	Spherical	PEI	None	0	one-pot synthesis						RAW 264.7	Animal	blood	Macrophage	Adult	24	1000	CCK-8	Tetrazolium Salt	96.49		47	10.1016/j.bioactmat.2022.12.001
1798	2023	Polydopamine	O	Spherical	None	C-176	6.85	one-pot synthesis	Negative	176	231.6	Water	-9.78	RAW 264.7	Animal	blood	Macrophage	Adult	24	1000	CCK-8	Tetrazolium Salt	97.96		47	10.1016/j.bioactmat.2022.12.001
1799	2023	Polydopamine	O	Spherical	PEI	C-176	6.85	one-pot synthesis	Positive	197	226.1	Water	37.34	RAW 264.7	Animal	blood	Macrophage	Adult	24	1000	CCK-8	Tetrazolium Salt	96.9		47	10.1016/j.bioactmat.2022.12.001
1800	2023	Polydopamine	O	Spherical	PEI	None	0	one-pot synthesis						RAW 264.7	Animal	blood	Macrophage	Adult	24	1	Live/Dead	Calcein AM/PI	98.9305		47	10.1016/j.bioactmat.2022.12.001
1801	2023	Polydopamine	O	Spherical	None	C-176	6.85	one-pot synthesis	Negative	176	231.6	Water	-9.78	RAW 264.7	Animal	blood	Macrophage	Adult	24	5	Live/Dead	Calcein AM/PI	98.6631		47	10.1016/j.bioactmat.2022.12.001
1802	2023	Polydopamine	O	Spherical	PEI	C-176	6.85	one-pot synthesis	Positive	197	226.1	Water	37.34	RAW 264.7	Animal	blood	Macrophage	Adult	24	10	Live/Dead	Calcein AM/PI	98.9305		47	10.1016/j.bioactmat.2022.12.001
1803	2023	Polydopamine	O	Spherical	PEI	None	0	one-pot synthesis						RAW 264.7	Animal	blood	Macrophage	Adult	24	1	Live/Dead	Calcein AM/PI	98.3957		47	10.1016/j.bioactmat.2022.12.001
1804	2023	Polydopamine	O	Spherical	None	C-176	6.85	one-pot synthesis	Negative	176	231.6	Water	-9.78	RAW 264.7	Animal	blood	Macrophage	Adult	24	5	Live/Dead	Calcein AM/PI	98.3957		47	10.1016/j.bioactmat.2022.12.001
1805	2023	Polydopamine	O	Spherical	PEI	C-176	6.85	one-pot synthesis	Positive	197	226.1	Water	37.34	RAW 264.7	Animal	blood	Macrophage	Adult	24	10	Live/Dead	Calcein AM/PI	98.3957		47	10.1016/j.bioactmat.2022.12.001
1806	2023	Polydopamine	O	Spherical	PEI	None	0	one-pot synthesis						RAW 264.7	Animal	blood	Macrophage	Adult	24	1	Live/Dead	Calcein AM/PI	98.9305		47	10.1016/j.bioactmat.2022.12.001
1807	2023	Polydopamine	O	Spherical	None	C-176	6.85	one-pot synthesis	Negative	176	231.6	Water	-9.78	RAW 264.7	Animal	blood	Macrophage	Adult	24	5	Live/Dead	Calcein AM/PI	98.9305		47	10.1016/j.bioactmat.2022.12.001
1808	2023	Polydopamine	O	Spherical	PEI	C-176	6.85	one-pot synthesis	Positive	197	226.1	Water	37.34	RAW 264.7	Animal	blood	Macrophage	Adult	24	10	Live/Dead	Calcein AM/PI	98.1283		47	10.1016/j.bioactmat.2022.12.001
1809	2023	Polydopamine	O	Spherical	PEI	None	0	one-pot synthesis						RAW 264.7	Animal	blood	Macrophage	Adult	72	1	Live/Dead	Calcein AM/PI	97.1519		47	10.1016/j.bioactmat.2022.12.001
1810	2023	Polydopamine	O	Spherical	None	C-176	6.85	one-pot synthesis	Negative	176	231.6	Water	-9.78	RAW 264.7	Animal	blood	Macrophage	Adult	72	1	Live/Dead	Calcein AM/PI	97.4684		47	10.1016/j.bioactmat.2022.12.001
1811	2023	Polydopamine	O	Spherical	PEI	C-176	6.85	one-pot synthesis	Positive	197	226.1	Water	37.34	RAW 264.7	Animal	blood	Macrophage	Adult	72	1	Live/Dead	Calcein AM/PI	97.4684		47	10.1016/j.bioactmat.2022.12.001
1812	2023	Polydopamine	O	Spherical	PEI	None	0	one-pot synthesis						RAW 264.7	Animal	blood	Macrophage	Adult	120	1	Live/Dead	Calcein AM/PI	97.7848		47	10.1016/j.bioactmat.2022.12.001
1813	2023	Polydopamine	O	Spherical	None	C-176	6.85	one-pot synthesis	Negative	176	231.6	Water	-9.78	RAW 264.7	Animal	blood	Macrophage	Adult	120	1	Live/Dead	Calcein AM/PI	96.519		47	10.1016/j.bioactmat.2022.12.001
1814	2023	Polydopamine	O	Spherical	PEI	C-176	6.85	one-pot synthesis	Positive	197	226.1	Water	37.34	RAW 264.7	Animal	blood	Macrophage	Adult	120	1	Live/Dead	Calcein AM/PI	97.4684		47	10.1016/j.bioactmat.2022.12.001
1815	2019	None	None	None	None	MTX	5	None	None	None	None	None	None	C28/I2	Human	Joint Cartilage	Chondrocyte	adult	24	None	MTT	Tetrazolium Salt	16.3972	None	48	10.12659/MSM.917396
1816	2019	None	None	None	None	MTX	10	None	None	None	None	None	None	C28/I2	Human	Joint Cartilage	Chondrocyte	adult	24	None	MTT	Tetrazolium Salt	30.9469	None	48	10.12659/MSM.917396
1817	2019	None	None	None	None	MTX	15	None	None	None	None	None	None	C28/I2	Human	Joint Cartilage	Chondrocyte	adult	24	None	MTT	Tetrazolium Salt	49.4226	None	48	10.12659/MSM.917396
1818	2019	glycol chitosan stearate	O	Spherical	None	MTX	5	ionic gelification	Negative	144	235.8		-20.4	C28/I2	Human	Joint Cartilage	Chondrocyte	adult	24		MTT	Tetrazolium Salt	23.5566	0.149	48	10.12659/MSM.917396
1819	2019	glycol chitosan stearate	O	Spherical	None	MTX	10	ionic gelification	Negative	144	235.8		-20.4	C28/I2	Human	Joint Cartilage	Chondrocyte	adult	24		MTT	Tetrazolium Salt	41.5704	0.149	48	10.12659/MSM.917396
1820	2019	glycol chitosan stearate	O	Spherical	None	MTX	15	ionic gelification	Negative	144	235.8		-20.4	C28/I2	Human	Joint Cartilage	Chondrocyte	adult	24		MTT	Tetrazolium Salt	78.5219	0.149	48	10.12659/MSM.917396
1821	2020	None	None	None	None	TP	2.5	None	None	None	None	None	None	RAW 264.7	Animal	blood	Macrophage	Adult	6	None	MTT	Tetrazolium Salt	117.99	None	49	10.1016/j.jconrel.2019.12.025
1822	2020	None	None	None	None	TP	5	None	None	None	None	None	None	RAW 264.7	Animal	blood	Macrophage	Adult	6	None	MTT	Tetrazolium Salt	108.313	None	49	10.1016/j.jconrel.2019.12.025
1823	2020	None	None	None	None	TP	10	None	None	None	None	None	None	RAW 264.7	Animal	blood	Macrophage	Adult	6	None	MTT	Tetrazolium Salt	117.246	None	49	10.1016/j.jconrel.2019.12.025
1824	2020	None	None	None	None	TP	20	None	None	None	None	None	None	RAW 264.7	Animal	blood	Macrophage	Adult	6	None	MTT	Tetrazolium Salt	96.0298	None	49	10.1016/j.jconrel.2019.12.025
1825	2020	Dextran+all-trans retinal	O	Spherical	Galactose	TP	0.0025	assembly method	Positive	30	121.6	Water	28.4	RAW 264.7	Animal	blood	Macrophage	Adult	6	0.0240957	MTT	Tetrazolium Salt	96.7742	0.23	49	10.1016/j.jconrel.2019.12.025
1826	2020	Dextran+all-trans retinal	O	Spherical	Galactose	TP	0.005	assembly method	Positive	30	121.6	Water	28.4	RAW 264.7	Animal	blood	Macrophage	Adult	6	0.0481915	MTT	Tetrazolium Salt	103.102	0.23	49	10.1016/j.jconrel.2019.12.025
1827	2020	Dextran+all-trans retinal	O	Spherical	Galactose	TP	0.01	assembly method	Positive	30	121.6	Water	28.4	RAW 264.7	Animal	blood	Macrophage	Adult	6	0.096383	MTT	Tetrazolium Salt	105.335	0.23	49	10.1016/j.jconrel.2019.12.025
1828	2020	Dextran+all-trans retinal	O	Spherical	Galactose	TP	0.02	assembly method	Positive	30	121.6	Water	28.4	RAW 264.7	Animal	blood	Macrophage	Adult	6	0.192766	MTT	Tetrazolium Salt	98.6352	0.23	49	10.1016/j.jconrel.2019.12.025
1829	2020	Dextran+all-trans retinal	O	Spherical	Galactose	None	0	assembly method	Positive		116.9	Water	27.9	RAW 264.7	Animal	blood	Macrophage	Adult	6	0.0240957	MTT	Tetrazolium Salt	103.102	0.21	49	10.1016/j.jconrel.2019.12.025
1830	2020	Dextran+all-trans retinal	O	Spherical	Galactose	None	0	assembly method	Positive		116.9	Water	27.9	RAW 264.7	Animal	blood	Macrophage	Adult	6	0.0481915	MTT	Tetrazolium Salt	102.357	0.21	49	10.1016/j.jconrel.2019.12.025
1831	2020	Dextran+all-trans retinal	O	Spherical	Galactose	None	0	assembly method	Positive		116.9	Water	27.9	RAW 264.7	Animal	blood	Macrophage	Adult	6	0.096383	MTT	Tetrazolium Salt	100.496	0.21	49	10.1016/j.jconrel.2019.12.025
1832	2020	Dextran+all-trans retinal	O	Spherical	Galactose	None	0	assembly method	Positive		116.9	Water	27.9	RAW 264.7	Animal	blood	Macrophage	Adult	6	0.192766	MTT	Tetrazolium Salt	101.241	0.21	49	10.1016/j.jconrel.2019.12.025
1833	2020	Dextran+all-trans retinal	O	Spherical	Galactose	None	0	assembly method	Positive		116.9	Water	27.9	RAW 264.7	Animal	blood	Macrophage	Adult	24	10	MTT	Tetrazolium Salt	102.046	0.21	49	10.1016/j.jconrel.2019.12.025
1834	2020	Dextran+all-trans retinal	O	Spherical	Galactose	None	0	assembly method	Positive		116.9	Water	27.9	RAW 264.7	Animal	blood	Macrophage	Adult	24	20	MTT	Tetrazolium Salt	93.2225	0.21	49	10.1016/j.jconrel.2019.12.025
1835	2020	Dextran+all-trans retinal	O	Spherical	Galactose	None	0	assembly method	Positive		116.9	Water	27.9	RAW 264.7	Animal	blood	Macrophage	Adult	24	40	MTT	Tetrazolium Salt	93.6061	0.21	49	10.1016/j.jconrel.2019.12.025
1836	2020	Dextran+all-trans retinal	O	Spherical	Galactose	None	0	assembly method	Positive		116.9	Water	27.9	RAW 264.7	Animal	blood	Macrophage	Adult	24	60	MTT	Tetrazolium Salt	95.5243	0.21	49	10.1016/j.jconrel.2019.12.025
1837	2020	Dextran+all-trans retinal	O	Spherical	Galactose	None	0	assembly method	Positive		116.9	Water	27.9	RAW 264.7	Animal	blood	Macrophage	Adult	24	80	MTT	Tetrazolium Salt	83.2481	0.21	49	10.1016/j.jconrel.2019.12.025
1838	2020	Dextran+all-trans retinal	O	Spherical	None	None	0	assembly method	Negative		92.6	Water	-14.9	RAW 264.7	Animal	blood	Macrophage	Adult	24	10	MTT	Tetrazolium Salt	98.977	0.19	49	10.1016/j.jconrel.2019.12.025
1839	2020	Dextran+all-trans retinal	O	Spherical	None	None	0	assembly method	Negative		92.6	Water	-14.9	RAW 264.7	Animal	blood	Macrophage	Adult	24	20	MTT	Tetrazolium Salt	103.581	0.19	49	10.1016/j.jconrel.2019.12.025
1840	2020	Dextran+all-trans retinal	O	Spherical	None	None	0	assembly method	Negative		92.6	Water	-14.9	RAW 264.7	Animal	blood	Macrophage	Adult	24	40	MTT	Tetrazolium Salt	109.719	0.19	49	10.1016/j.jconrel.2019.12.025
1841	2020	Dextran+all-trans retinal	O	Spherical	None	None	0	assembly method	Negative		92.6	Water	-14.9	RAW 264.7	Animal	blood	Macrophage	Adult	24	60	MTT	Tetrazolium Salt	106.266	0.19	49	10.1016/j.jconrel.2019.12.025
1842	2020	Dextran+all-trans retinal	O	Spherical	None	None	0	assembly method	Negative		92.6	Water	-14.9	RAW 264.7	Animal	blood	Macrophage	Adult	24	80	MTT	Tetrazolium Salt	107.417	0.19	49	10.1016/j.jconrel.2019.12.025
1843	2022	PLGA	O	Spherical	None	TP		emulsion method	Negative	70	180	Water	-5.89	Jurkat T	Human	peripheral blood	lymphoblast	Teen	48	0.000625	CCK-8	Tetrazolium Salt	90.78		50	10.1007/s42114-022-00493-4
1844	2022	PLGA	O	Spherical	None	TP		emulsion method	Negative	70	180	Water	-5.89	Jurkat T	Human	peripheral blood	lymphoblast	Teen	48	0.00125	CCK-8	Tetrazolium Salt	89.37		50	10.1007/s42114-022-00493-4
1845	2022	PLGA	O	Spherical	None	TP		emulsion method	Negative	70	180	Water	-5.89	Jurkat T	Human	peripheral blood	lymphoblast	Teen	48	0.0025	CCK-8	Tetrazolium Salt	87.5		50	10.1007/s42114-022-00493-4
1846	2022	PLGA	O	Spherical	None	TP		emulsion method	Negative	70	180	Water	-5.89	Jurkat T	Human	peripheral blood	lymphoblast	Teen	48	0.005	CCK-8	Tetrazolium Salt	68.91		50	10.1007/s42114-022-00493-4
1847	2022	PLGA	O	Spherical	None	TP		emulsion method	Negative	70	180	Water	-5.89	Jurkat T	Human	peripheral blood	lymphoblast	Teen	48	0.01	CCK-8	Tetrazolium Salt	32.77		50	10.1007/s42114-022-00493-4
[truncated: 213 more rows]
